# Supplementary material for: Enhanced SREBP2-driven cholesterol biosynthesis by PKCλ/ι deficiency in intestinal epithelial cells promotes aggressive serrated tumorigenesis
Source: Nat Commun. 2023 Dec 13;14:8075. doi: 10.1038/s41467-023-43690-5 (PMC10719313; doi:10.1038/s41467-023-43690-5)
Supplement: Supplementary file 4 — Source Data File [file 41467_2023_43690_MOESM4_ESM.xlsx]

## Sheet: Fig. 1
Fig. 1a				Fig. 1c					Fig. 1d								Fig. 1f						Fig. 1i								Fig. 1j			Fig. 1k
GSEA H top 5 Prkcif/f-Prkczf/f;Villin-Cre tumor vs WT				GSEA Cholesterol related pathways Prkcif/f-Prkczf/f;Villin-Cre tumor vs WT					RNAseq Prkcif/f-Prkczf/f;Villin-Cre tumor vs WT								qPCR Prkcif/f-Prkczf/f-Villin-CreERT2						Newly synthesized Cholesterol, Palmitic acid and Stearic acid in WT and Prkciff-Prkczff-Villin-Cre								Total cholesterol (mg/g tissue)			Total cholesterol in serum (mg/dl)
Pathways	NES	FDR		Pathway	NES	FDR			GENE	baseMean	log2FoldChange	lfcSE	stat	pvalue	padj								Newly synthesized cholesterol (nmol/mg protein)								WT	Prkciff-Prkczff;Villin-Cre, Non-tumor		WT	Prkciff-Prkczff;Villin-Cre
CHOLESTEROL_HOMEOSTASIS	2.27045	0		WP_Cholesterol_biosynthesis_pathway	2.24	0			Hmgcs1	7705.35	1.59052	0.427413	3.72128	0.000198213	0.00176617		Hmgcs1 mRNA levels (fold)			Hmgcr mRNA levels (fold)				WT			Prkciff-Prkczff;Villin-Cre				0.333082	0.352691		80.744	148.1
MYC_TARGETS_V2	2.0345	0		REACTOME_cholesterol_biosynthesis	2.2	0			Hmgcr	4571.41	1.48381	0.311151	4.76878	1.85341e-06	3.45971e-05		Prkcif/f-Prkczf/f	Prkcif/f-Prkczf/f;Villin-CreERT2		Prkcif/f-Prkczf/f	Prkcif/f-Prkczf/f;Villin-CreERT2		Non-tumor	0.989277	1.98383	1.26394	2.50459	5.03003	4.42298		0.752696	1.45654		120.12	128.73
MYC_TARGETS_V1	2.02376	0		WP_Cholesterol_synthesis_disorders	2.15	0			Ldlr	2973.78	1.95018	0.279368	6.98068	2.93752e-12	2.38072e-10		0.71	4.63		0.68	3.18		Tumor				8.39149	6.22099	5.66613		0.340467	1.61118		108.94	124.692
EPITHELIAL_MESENCHYMAL_TRANSITION	1.96187	0		WP_Mevalonate_pathway	1.92	0											1.43	3.06		1.6	1.97										0.849825	1.07892		114.78	143.46
MTORC1_SIGNALING	1.90356	0		WP_Cholesterol_metabolism	1.67	0.002											1.13	3.72		1.22	2.68										0.622015	0.968933		113.73	149.29
																	0.7	2.41		0.48	3.14		Newly synthesized palmitic acid (nmol/mg protein)								0.350193	1.30872		85.432	160.47
																								WT			Prkciff-Prkczff;Villin-Cre							71.959	118.832
																							Non-tumor	186.735	73.2752	53.3101	49.0398	119.17	76.0781					123.04	117.995
																	Ldlr mRNA levels (fold)			Prkci mRNA levels (fold)			Tumor				98.0498	88.6403	35.5642					109.32	126.366
																	Prkcif/f-Prkczf/f	Prkcif/f-Prkczf/f;Villin-CreERT2		Prkcif/f-Prkczf/f	Prkcif/f-Prkczf/f;Villin-CreERT2													125.25	119.669
																	0.64	2.46		0.96	0.15													92.755	120.506
																	1.03	2.37		1.23	0.27		Newly synthesized stearic acid (nmol/mg protein)											70.905	102.092
																	1.2	1.94		0.99	0.21			WT			Prkciff-Prkczff;Villin-Cre							132.225	116.321
																	1.12	1.4		0.83	0.25		Non-tumor	104.726	115.799	80.2943	101.586	163.194	114.211					87.025	212.45
																							Tumor				141.875	89.2972	61.1466						187.88
																	Prkcz mRNA levels (fold)																		142.269
																	Prkcif/f-Prkczf/f	Prkcif/f-Prkczf/f;Villin-CreERT2																	148.965
																	1.32	0.04																	165.706
																	1.1	0.03																	112.973
																	0.76	0.01																	133.062
																	0.83	0.01																	94.559
																																			107.951
																																			113.81

## Sheet: Fig. 2
Fig. 2a				Fig. 2b				Fig. 2c														Fig. 2d					Fig. 2e				Fig. 2f					Fig. 2g					Fig. 2h					Fig. 2i			Fig. 2k
								GSVA MTOs														qPCR levels in MTOs																								Total Cholesterol in 293T sgPRKCI cells (mg/g protein)			Isotopologue distribution sgPRKCI cells (%)
GSEA. MTOs sgPrkci/sgPrkcz vs WT				GSEA. MTOs sgPrkci vs WT					sgC			sgPrkcz			sgPrkci			sgPrkci/Prkcz
Pathways	NES	FDR		Pathways	NES	FDR			MW_7	MW_8	MW_9	ML_10	ML_11	ML_12	MZ_13	MZ_14	MZ_15	MD_16	MD_17	MD_18																										sgC	sgPRKCI
TNFA_SIGNALING_VIA_NFKB	2.58822	0		TNFA_SIGNALING_VIA_NFKB	2.57845	0		HALLMARK_TNFA_SIGNALING_VIA_NFKB	-0.466687	-0.455048	-0.344712	0.539378	0.515027	0.337906	-0.310378	-0.462818	-0.412406	0.377926	0.404837	0.404912		Hmgcs1 mRNA levels (fold)																								10.1596	30.7827		M0
INFLAMMATORY_RESPONSE	2.22528	0		INFLAMMATORY_RESPONSE	2.34017	0		HALLMARK_IL6_JAK_STAT3_SIGNALING	-0.412471	-0.440714	-0.295178	0.32423	0.485352	0.499235	-0.52156	-0.570602	-0.437353	0.475523	0.511	0.418471		sgC	sgPrkcz	sgPrkci	sgPrkci/Prkcz																					11.7815	30.3044		M1
IL6_JAK_STAT3_SIGNALING	2.13425	0		IL6_JAK_STAT3_SIGNALING	2.09407	0.00114815		HALLMARK_HYPOXIA	-0.372987	-0.411362	-0.275433	0.41587	0.301462	0.231368	-0.284453	-0.338968	-0.334354	0.33212	0.433363	0.289742		0.972961	1.37101	1.84476	1.82036																					11.6429	30.8517		M2
HYPOXIA	2.09068	0.00104		HYPOXIA	2.04674	0.000861		HALLMARK_INFLAMMATORY_RESPONSE	-0.436568	-0.494198	-0.455716	0.460968	0.582182	0.384353	-0.357829	-0.472351	-0.333029	0.397921	0.421887	0.419945		1.14876	1.27551	1.98497	2.41947																								M3
APOPTOSIS	1.79997	0.01095		APOPTOSIS	1.87505	0.0015746		HALLMARK_APOPTOSIS	-0.32273	-0.265332	-0.319757	0.354202	0.290405	0.305763	-0.164288	-0.251041	-0.277972	0.136712	0.240627	0.346229		0.878279	1.44213	2.2225	2.3097																								M4
P53_PATHWAY	1.64228	0.01836		KRAS_SIGNALING_UP	1.802	0.00455159		HALLMARK_P53_PATHWAY	-0.211024	-0.161612	-0.198493	0.261144	0.158893	0.140835	-0.0965806	-0.233937	-0.229509	0.199091	0.264777	0.166795																													M5
KRAS_SIGNALING_UP	1.58381	0.02662		CHOLESTEROL_HOMEOSTASIS	1.68988	0.0122027		HALLMARK_IL2_STAT5_SIGNALING	-0.231342	-0.22859	-0.113329	0.362463	0.158702	0.29144	-0.234771	-0.276554	-0.328335	0.247811	0.305503	0.263618																													M6
CHOLESTEROL_HOMEOSTASIS	1.57152	0.0252		ALLOGRAFT_REJECTION	1.62948	0.0183367		HALLMARK_COAGULATION	-0.249952	-0.196093	-0.1301	0.340404	0.359224	0.233239	-0.132051	-0.395189	-0.237924	0.265261	0.367748	0.27251		Hmgcr mRNA levels (fold)																											M7
								HALLMARK_KRAS_SIGNALING_UP	-0.139979	-0.170499	-0.11234	0.283268	0.360147	0.27157	-0.0912846	-0.367625	-0.232107	0.220481	0.213048	0.0977576		sgC	sgPrkcz	sgPrkci	sgPrkci/Prkcz																								M8
								HALLMARK_CHOLESTEROL_HOMEOSTASIS	-0.392475	-0.420441	-0.399912	0.421712	0.342583	0.302709	-0.214817	-0.199307	-0.283504	0.323316	0.343764	0.27822		0.994266	1.16769	1.38402	1.32517																								M9
								HALLMARK_ALLOGRAFT_REJECTION	-0.344464	-0.00157106	-0.153126	0.203487	0.261556	0.23015	-0.164538	-0.20892	-0.292518	0.174004	0.34097	0.0120622		1.09409	1.2115	1.61432	2.29864																								M10
																						0.91164	1.29023	2.09919	1.94431																								M11
																																																	M12
																																																	M13
																																																	M14
																																																	M15
																											qPCR levels in HCT116 sgPRKCI/PRKCZ cells				qPCR levels in 293T sgPRKCI/PRKCZ cells					qPCR levels in HCT116 sgPRKCI cells					qPCR levels in 293T sgPRKCI cells
																											HMGCS1 mRNA levels (fold)				HMGCS1 mRNA levels (fold)					HMGCS1 mRNA levels (fold)					HMGCS1 mRNA levels (fold)
																											sgC	sgPRKCI/PRKCZ			sgC	sgPRKCI/PRKCZ				sgC	sgPRKCI				sgC	sgPRKCI
																											1.06	2.02			1.09	2.01				1.18594	1.47492				0.712533	2.70231
																											0.85	2.02			1.05	2.79				1.10859	1.56742				0.952442	2.25909
																											1.09	2.09			0.86	2.39				0.705476	2.15327				0.877665	3.62879
																																									0.914022	3.95273
																																									1.09392	3.21177
																																									1.44942	3.64289
																											HMGCR mRNA levels (fold)				HMGCR mRNA levels (fold)					HMGCR mRNA levels (fold)					HMGCR mRNA levels (fold)
																											sgC	sgPRKCI/PRKCZ			sgC	sgPRKCI/PRKCZ				sgC	sgPRKCI				sgC	sgPRKCI
																											1.02	1.65			0.89	1.8				1.12555	1.22506				0.724213	1.40934
																											0.93	1.4			0.9	2.01				0.949183	1.6355				0.725288	1.87046
																											1.05	1.45			1.22	2.33				0.925264	1.85477				0.955805	1.92471
																																									1.06413	2.20784
																																									1.12154	1.82866
																																									1.40903	2.00991
																											LDLR mRNA levels (fold)				LDLR mRNA levels (fold)					LDLR mRNA levels (fold)					LDLR mRNA levels (fold)
																											sgC	sgPRKCI/PRKCZ			sgC	sgPRKCI/PRKCZ				sgC	sgPRKCI				sgC	sgPRKCI
																											1.03	2.34			1.19	1.94				0.939825	1.41731				0.716341	1.34844
																											0.89	3.41			0.89	2.01				1.16557	1.22663				0.774531	1.67714
																											1.08	2.5			0.92	1.93				0.894603	1.83711				0.826984	1.78406
																																									1.02425	1.72276
																																									1.25096	1.3854
																																									1.40693	1.66763
[truncated: 18 more columns]

## Sheet: Fig. 3
Fig. 3a						Fig. 3c											Fig. 3d					Fig. 3f						Fig. 3g				Fig. 3h			Fig. 3i					Fig. 3k						Fig. 3m
						Homer motif enrichment IECs																						qPCR levels in Prkcif/f-Prkczf/f;Villin-CreER + 4OHT												SREBP2/DAPI Ratio Intensity						SREBP2/DAPI Ratio Intensity
RNAseq Prkcif/f-Prkczf/f;Vililn-Cre tumor vs WT																																								sgC	sgPRKCI					WT	Prkcif/f-Prkczf/f;Villin-Cre tumor
Gene	baseMean	log2FoldChange	pvalue	padj		Prkczf/f;Villin-Cre vs WT ATACseq IECs																						Prkci mRNA levels (fold)												0.634388	0.99148		Table Analyzed	SREBP2 in sgC-sgPRKCI cells		1.24706	1.65		Table Analyzed
Hmgcs1	7705.35	1.59052	0.000198213	0.00176617		Rank	Motif Name	Consensus	P-value	Log P-value	q-value (Benjamini)	# of Target Sequences with Motif(of 3531)	% of Target Sequences with Motif	# of Background Sequences with Motif(of 70)	% of Background Sequences with Motif													Vehicle	4OHT											0.486405	0.726133					0.891122	1.188
Hmgcr	4571.41	1.48381	1.85341e-06	3.45971e-05		214	Srebp2(bHLH)/HepG2-Srebp2-ChIP-Seq(GSE31477)/Homer	CGGTCACSCCAC	0.1	-4.6	0.0195	68	0.0193	0.8	0.0112													0.927348	0.100935											0.398196	0.584025		Column B	sgPRKCI		0.611671	1.453		Column B
Mvk	493.925	1.75282	1.06038e-06	2.10613e-05																								1.0224	0.0354123											0.477717	0.694011		vs.	vs.		0.587326	1.177		vs.
Pmvk	630.501	1.74097	4.86428e-07	1.06749e-05																								1.05025	0.0450339											0.807419	0.76687		Column A	sgC		0.76938	1.089		Column A
Mvd	646.26	2.13004	7.79112e-18	1.84787e-15		Prkcif/f;Villin-Cre vs WT ATACseq IECs																																		0.625949	0.778013					1.00402	1.75
Fdps	1477.77	2.0843	7.39405e-12	5.44526e-10		Rank	Motif Name	Consensus	P-value	Log P-value	q-value (Benjamini)	# of Target Sequences with Motif(of 3531)	% of Target Sequences with Motif	# of Background Sequences with Motif(of 70)	% of Background Sequences with Motif																									0.573571	0.626947		Unpaired t test			0.573035	1.976		Unpaired t test
Idi1	345.839	1.97758	4.90087e-06	8.07367e-05		117	Srebp2(bHLH)/HepG2-Srebp2-ChIP-Seq(GSE31477)/Homer	CGGTCACSCCAC	1e-50	-116	0	307	0.0297	10.8	0.0119																									0.365979	0.648272		P value	<0.0001		0.890258	1.994		P value
Fdps	1477.77	2.0843	7.39405e-12	5.44526e-10																								PrkczmRNA levels (fold)												0.681745	0.771104		P value summary	****		0.57162	1.359		P value summary
Fdft1	1391.63	2.08159	1.65685e-07	4.13726e-06																								Vehicle	4OHT											0.279368	0.656991		Significantly different (P < 0.05)?	Yes		0.819741	2.792		Significantly different (P < 0.05)?
Sqle	2580.57	2.12311	1.5876e-10	9.0158e-09																								1.01662	0.0674098											0.34193	0.943285		One- or two-tailed P value?	Two-tailed		0.702288	1.304		One- or two-tailed P value?
Lss	1022.81	2.88737	6.61865e-13	6.24244e-11		Prkcif/f-Prkczf/f;Villin-Cre vs WT ATACseq IECs																						0.826793	0.0533332											0.337752	0.706657		t, df	t=7.086, df=124		0.566141	2.03		t, df
Cyp51	3434.38	1.92667	3.86035e-06	6.58137e-05		Rank	Motif Name	Consensus	P-value	Log P-value	q-value (Benjamini)	# of Target Sequences with Motif(of 3531)	% of Target Sequences with Motif	# of Background Sequences with Motif(of 70)	% of Background Sequences with Motif													1.15658	0.0437513											0.235018	0.539151					0.701171	1.543
Sc5d	2818.07	-0.210094	0.377861	0.561168		168	Srebp2(bHLH)/HepG2-Srebp2-ChIP-Seq(GSE31477)/Homer	CGGTCACSCCAC	1e-132	-305.1	0	606	0.0318	8.1	0.0099																									0.292193	0.639478		How big is the difference?			0.473435	2.978		How big is the difference?
Dhcr7	755.611	0.356506	0.076612	0.189649																																				0.303868	0.37503		Mean of column A	0.4048		0.633324	1.042		Mean of column A
																																								0.587209	0.87503		Mean of column B	0.6509		0.687351	2.021		Mean of column B
																																								0.128862	0.981601		Difference between means (B - A) ± SEM	0.2460 ± 0.03472		0.408974	2.706		Difference between means (B - A) ± SEM
																																								0.306779	0.494063		95% confidence interval	0.1773 to 0.3148		0.66628	1.23		95% confidence interval
																																								0.440879	0.564773		R squared (eta squared)	0.2882		0.568571	0.986		R squared (eta squared)
																																								0.452861	0.56449					0.820798	0.722
																																								0.479677	0.747417		F test to compare variances			0.924651	1.699		F test to compare variances
																																								0.245842	0.794527		F, DFn, Dfd	1.775, 70, 54		0.740867	1.001		F, DFn, Dfd
																																								0.730852	0.814492		P value	0.0294		1.11262	1.356		P value
																																								0.317865	0.709199		P value summary	*		0.697126	2.717		P value summary
																																								0.642469	0.463033		Significantly different (P < 0.05)?	Yes		0.83778	1.408		Significantly different (P < 0.05)?
																																								0.403156	0.690593					1.00013	1.047
																																								0.33688	0.649669		Data analyzed			1.08232	1.406		Data analyzed
																																								0.27327	0.691785		Sample size, column A	71		1.01481	1.648		Sample size, column A
																																								0.286606	0.690387		Sample size, column B	55		0.489871	2.776		Sample size, column B
																																								0.285459	0.540662					0.665464	1.978
																																								0.2856	0.627368					1.30118	3.046
																																								0.381242	0.603917					0.516443	1.613
																																								0.259331	0.447398					0.999347	3.495
																																								0.305856	0.497856					0.565843	1.412
																																								0.291796	0.503478					0.566056	1.358
																																								0.658788	0.596771					0.561916	0.958
																																								0.200331	0.691806					1.09176	1.555
																																								1.00796	0.712576					0.665598	2.043
																																								0.266581	0.735106					0.763178	1.938
																																								0.141405	0.869972					0.722843	1.994
																																								0.231436	0.422262					0.790475	1.525
																																								0.943564	0.555512					0.586659	2.17
																																								0.784611	0.405872					0.853623	2.681
																																								0.914289	0.465704					0.948589	1.694
																																								0.835532	0.471655					0.986565	2.424
																																								0.264384	0.446163					0.667723	1.321
																																								0.222933	0.609142					0.859724	2.978
																																								0.169183	0.635024					0.554843	3.048
																																								0.224974	0.472526					0.761762	0.752
																																								0.164515	0.676852					0.777324	2.113
																																								0.228279	0.7761					0.80752	2.934
																																								0.846107	1.17838					0.649499	2.436
																																								0.660198	0.496298					0.572906	1.019
																																								0.549989	0.58784					1.12274	2.247
																																								0.405518	0.593398					0.415863	1.979
																																								0.318797						1.17874	2.166
																																								0.234201						0.958226	2.92
																																								0.421694						0.999132	2.842
																																								0.19694						0.861604	2.131
																																								0.435836						0.506257	1.558
																																								0.151855						0.353372	3.057
																																								0.302219						0.719695	1.247
																																								0.332162						0.465077	1.746
																																								0.322251						0.200949	0.813
																																								0.241252						0.465964	1.105
																																								0.220458						0.158383	2.281
																																								0.339096						0.557899	2.922
																																								0.319193						0.238885	1.314
																																								0.212247						0.516513	0.928
																																								0.539908						0.530143	2.915
																																								0.150943						0.360859	5.376
																																														0.339646	0.654
																																														0.51993	3.568
																																														0.35263	2.172
																																														0.545101	3.199
																																														0.428696	1.106
																																														0.471939	3.251
																																														0.459039	4.827
																																														0.381758	4.222
																																														0.150401	1.567
																																														0.320185	2.65
																																														0.151219	2.647
																																														0.412259	1.428
																																														0.561364	3.622
																																														0.648504	0.359
																																														0.566282	1.28
																																														0.657243	3.02
																																														0.529139	1.892
																																														0.675851	2.789
																																														0.527736	3.074
																																														0.650619	2.051
																																														0.684746	2.867
																																														0.738853	2.674
																																														0.565575	1.538
																																														0.55959	1.985
																																														0.606318	1.369
																																														0.619	2.781
																																														0.474689	2.7
																																														0.381971	2.389
																																														0.413343	3.523
																																														0.269359	1.374
																																														0.394699	2.501
																																														0.462129	3.328
																																														0.32738	0.3
																																														0.636244	1.147
																																														0.43987	2.846
																																														0.519943	1.984
																																														0.608479	1.5
																																														0.22532	2.269
																																														0.384228	1.733
																																														0.589784	3.834
																																														0.663265	2.201
																																														0.42373	2.761
																																														0.831129	2.845
																																														0.664927	0.849
																																														0.437658	2.106
																																														0.220858	2.73
																																														1.04319	1.082
																																														1.10299	1.847
																																														1.85857	3.405
																																														1.53161	2.136
																																														1.09147	4.253
																																														0.878481	1.333
																																														1.3648	1.605
																																														2.34474	2.337
																																														1.58164	1.931
																																														1.9872	1.286
																																														1.91439	0.674
																																														1.75739	1.579
																																														1.57524	2.012
																																														1.39115	2.161
																																														1.24752	1.447
																																														1.53822	2.653
																																														1.36932	3.131
																																														1.87878	2.025
																																														0.457422	1.446
																																														0.608881	1.978
																																														0.88992	0.661
																																														0.932437	4.107
																																														0.619494	1.787
																																														1.12246	2.015
																																														1.14204	2.291
																																														0.615773	1.776
																																														0.360889	1.608
																																														0.669453	2.344
																																														0.610252	1.313
																																														0.771518	1.717
																																														0.667227	2.91
																																														0.689664	2.049
																																														0.684511	2.401
																																														0.593637	2.832
																																														0.650396	1.128
																																														0.64245	2.871
																																														0.730234	1.454
																																														0.473751	1.933
																																														1.13301	2.093
																																														1.15325	2.771
																																														1.12388	2.569
																																														2.06499	3.342
																																														0.603243	1.385
																																														0.691331	1.074
																																														0.730746	1.171
																																														0.827052	1.823
																																														0.729958	1.828
																																														0.591277	1.847
																																														0.719699	1.284
																																														0.42861	0.493
																																														0.95629	1.678
																																														0.442684	2.108
																																														0.572618	1.051
																																														1.77984	2.036
																																														0.938235	3.757
																																														0.495328	2.229
																																														0.241671	1.75
																																														0.27578	2.87
																																														2.04145	2.036
																																														0.652691	2.297
																																														0.491058	1.021
																																														0.273223	1.23
																																														0.78466	1.015
																																														0.736128	1.832
																																														0.868449	2.342
																																														0.830617	3.591
																																														0.761225	2.141
																																														0.939071	1.462
																																														0.903845	1.54
																																														0.930893	1.397
																																														0.384209	4.512
																																														0.638202	2.208
																																														0.76063	2.028
																																														0.489977	2.452
																																														0.563524	0.886
																																														0.653709	2.455
																																														1.06445	1.481
																																														0.607284	2.355
																																														1.16771	2.999
																																														1.23807	2.168
																																														1.225	2.194
																																														1.23412	1.811
																																														1.24218	2.425
																																														1.19959	1.871
																																														0.7292	1.794
																																														1.45314	2.608
																																														0.265093	3.913
																																														1.21608	3.35
																																														0.424586	1.815
																																														0.728536	1.756
																																														0.685004	2.041
																																														0.556157	1.807
																																														1.35577	3.26
																																														0.901462	3.005
																																														0.392799	1.125
																																														0.407625	2.108
																																														0.286623	2.194
																																															2.04
																																															3.029
																																															2.588
																																															2.373
																																															2.377
																																															3.595
																																															1.865
																																															0.671
																																															1.086
																																															0.927
																																															1.568
																																															2.24
																																															1.45
																																															2.487
																																															0.698
																																															2.979
																																															1.252
																																															2.588
																																															1.898
																																															1.67
																																															2.838
																																															2.515
																																															0.838
																																															0.63
																																															1.607
																																															5.319
																																															1.639
																																															2.425
																																															3.33
																																															4.786
																																															0.584
																																															2.728
																																															2.139
																																															2.581
																																															0.771
																																															2.354
																																															1.199
																																															2.679
																																															5.852
																																															3.734
																																															2.59
																																															1.549
																																															2.646
																																															2.139
																																															3.404
																																															2.651
																																															2.228
																																															1.845
																																															2.071
																																															2.807
																																															2.572
																																															0.722
																																															1.5
																																															2.025
																																															1.909
																																															1.312
																																															1.968
																																															3.274
																																															2.121
																																															1.496
																																															2.541
																																															2.033
																																															2.533
																																															3.173
																																															2.263
																																															2.557
																																															2.331
																																															0.793
																																															1.319
																																															3.218
																																															4.085
																																															1.084
																																															2.233
																																															3.231
																																															2.72
																																															2.65
																																															2.53
																																															2.789
																																															2.772
																																															1.904
																																															3.43
																																															1.254
																																															2.775
																																															4.292
																																															2.759
																																															0.987
																																															2.083
																																															0.823
																																															5.097
																																															0.888
																																															2.214
																																															2.623
																																															3.247
																																															2.514
																																															2.675
																																															2.384
																																															2.932
																																															1.889
																																															3.747
																																															2.729
																																															3.824
																																															2.715
																																															3.967
																																															2.662
																																															0.807
																																															2.049
																																															3.015
																																															2.761
																																															1.829
																																															2.129
																																															1.172
																																															2.014
																																															2.126
																																															3.473
																																															4.726
																																															3.569
																																															1.721
																																															3.277
																																															0.972
																																															0.668
																																															2.988
																																															2.488
																																															2.914
																																															1.184
																																															1.903
																																															1.333
																																															3.797
																																															2.604
																																															0.859
																																															1.281
																																															3.071
																																															2.356
																																															1.216
																																															2.212
																																															1.494
																																															1.333
																																															1.61
																																															1.367
																																															1.537
																																															3.13
																																															1.629
																																															2.301
																																															0.973
																																															1.093
																																															1.92
																																															2.045
																																															3.953
																																															1.655
																																															2.649
																																															1.203
																																															3.117
																																															2.554
																																															1.273
																																															2.39
																																															2.27
																																															1.901
																																															0.616
																																															2.03
																																															1.699
																																															1.322
																																															1.829
																																															2.183
																																															1.422
																																															3.778
																																															2.257
																																															1.587
																																															3.247
																																															1.156
																																															1.614
																																															0.417
																																															7.999
																																															1.197
																																															2.671
																																															1.48
																																															3.135
																																															1.94
																																															1.694
																																															2.84
																																															0.793
																																															1.55
																																															1.87
																																															1.453
																																															1.532
																																															1.491
																																															3.116
																																															1.44
																																															1.34
																																															1.57
																																															1.797
																																															1.762
																																															1.924
																																															2.805
																																															1.83
																																															1.636
																																															1.503
																																															1.603
																																															2.804
																																															1.79
																																															1.367
																																															0.531
																																															1.689
																																															3.45
																																															1.815
																																															1.027
																																															2.169
																																															1.471
																																															0.895
																																															1.969
																																															2.017
																																															1.769
																																															0.97
																																															1.944
																																															1.583
																																															1.105
																																															2.664
																																															1.524
																																															1.871
																																															0.723
																																															0.868
																																															2.553
																																															1.848
																																															1.196
																																															1.483
																																															1.294
																																															1.133
																																															1.371
																																															1.263
																																															1.01
[truncated: 5 more columns]

## Sheet: Fig. 4
Fig. 4a										Fig. 4b										Fig. 4c				Fig. 4d									Fig. 4e			Fig. 4f			Fig. 4g					Fig. 4h				Fig. 4i
Hallmark Cholesterol homeostasis in human datasets										Hallmark Fatty acid metabolism in human datasets																																		GSEA Cholesterol and serrated signature in TFMC-high vs TFMC-low
GSE79462_H_Cholesterol			GSE76987_H_Cholesterol				GSE4045_H_Cholesterol			GSE79462_H_Fatty acids			GSE76987_H_Fatty acids				GSE4045_H_Fatty acids			TCGA-CRC-COAD Overall survival Proximal vs Distal				TCGA-CRC-COAD GSEA Cholesterol and Serrated signatures proximal vs distal									TCGA-CRC-COAD aPKC expression in Proximal vs Distal			TCGA-CRC-COAD Cholesterol Hallmark signature in PRKCI Low vs PRKCI high patients			TCGA-CRC-COAD Cholesterol Hallmark signature in Proximal vs Distal PRKCI Low vs HIgh					Pathways	NES	FDR		TCGA-CRC-COAD Cholesterol hallmark signature in iCMS2 vs iCMS3
SSL	TA		Adenoma	Normal	SSL		serrated	conventional		SSL	TA		Adenoma	Normal	SSL		serrated	conventional		Time (months)	Proximal	Distal		PROXIMAL				DISTAL					Proximal	Distal		PRKCI Low	PRKCI High		Proximal		Distal			HALLMARK_CHOLESTEROL_HOMEOSTASIS	2.31	0		iCMS2	iCMS3
0.557111	-0.297413		-0.327692	-0.387083	0.143394		0.475002	-0.206115		0.0173367	0.0616858		-0.0754141	-0.0984491	-0.371885		0.432862	0.0108131		15.6163	0			H_Cholesterol	SSL_UP	Serrated CRC_UP	Serrated CRC_DN	H_Cholesterol	SSL_UP	Serrated CRC_UP	Serrated CRC_DN		-0.914169	0.374859		-0.468413	0.0288426		PRKCI Low	PRKCI High	PRKCI Low	PRKCI High		CHEN_SSL	2.5	0		-0.468413	0.211563
0.372522	-0.395757		0.178359	-0.304957	0.537994		0.443556	-0.0990574		0.0972451	0.107531		0.197069	0.00660115	0.113891		0.034995	-0.215467		4.79995	0			-0.468413	-0.0642672	-0.34778	0.397935	0.211563	0.225737	-0.312397	0.310764		-0.513058	0.262584		0.266222	0.0133411		-0.468413	0.0133411	0.17007	0.0288426		SSAP_UP	1.94	0.001		0.0694861	-0.235496
0.268366	-0.365526		-0.206052	-0.305463	0.41306		0.159092	-0.053226		0.236811	0.11751		0.204357	-0.12423	-0.30252		0.0995562	0.08645		1.61094	1			0.0694861	0.131758	-0.492486	0.363176	0.17007	0.0266163	-0.354612	0.362871		-0.143373	0.775165		-0.235496	-0.0504902		0.297174	0.0275093	0.0697506	-0.167355		LAIHO_COLORECTAL_CANCER_SERRATED_UP	2.48	0		0.249216	0.127271
0.394279	-0.350368		0.320705	0.0149339	0.310273		0.428154	-0.398806		0.164273	-0.081415		0.127263	0.00224463	-0.0329965		0.0424216	-0.0834733		39.4516	0			0.249216	-0.131684	-0.502167	0.376645	0.0288426	-0.0033575	0.497401	-0.503613		-0.489912	-0.339843		0.17007	0.0275093		0.246884	0.286073	-0.391452	-0.206541						0.266222	0.0288426
0.302121	-0.280508		-0.418669	-0.442441	0.292479		0.416081	-0.441213		-0.202939	-0.154516		-0.410801	0.102826	0.182011		0.117508	-0.154085		42.9036	1			-0.362461	-0.108617	-0.483701	0.536231	-0.211498	0.183019	-0.0579733	0.135808		-0.582465	-0.937144		0.297174	-0.167355		0.213256	-0.0454669	0.0662136	-0.137764						-0.276189	0.370293
0.24546	-0.371707		-0.0057845	0.0504628	-0.23863		-0.0340961	0.195314		-0.0658524	-0.225115		0.123212	-0.056582	-0.476063		-0.079497	0.146754		24.3285	1			0.370293	0.150405	0.263267	-0.437189	0.0697506	0.139898	0.227584	-0.280843		0.523217	1.35285		0.246884	0.286073		0.275882	-0.0294029	-0.126282	-0.0859873		Pathways	NES	FDR		-0.362461	-0.0504902
0.368057	-0.276104		0.123291	-0.434578	0.281541		-0.239433	0.243573		0.0375453	0.166053		0.481249	0.248891	0.0248438		-0.0609795	0.103784		44.9091	0			0.0133411	-0.053928	-0.198924	-0.115432	-0.167355	0.308527	0.183398	-0.191186		-2.51601	1.16066		0.213256	0.122468		-0.114957	0.19679	-0.238082	0.171212		LAIHO_COLORECTAL_CANCER_SERRATED_DN	-2.09	0		0.17007	0.12833
	-0.550208		-0.288956	-0.402163	-0.165391		0.0295062	0.0669349			-0.145672		0.260238	-0.163455	-0.433116		-0.0587385	0.215318		35.1119	0			0.297174	0.34056	-0.343252	-0.0046243	-0.206541	-0.101208	0.459228	-0.351885		-0.297226	0.369577		0.386111	-0.206541		0.327842	-0.319911	-0.307212	-0.365931		CHEN_AD	-1.46	0.028		-0.211498	0.0697506
	0.0785491		-0.214726	0.120554	0.426992			-0.146577			0.0522975		0.154749	-0.266765	-0.249897			0.0208111		45.5995	0			0.246884	0.194577	-0.345546	0.394245	-0.246986	-0.0314455	-0.545396	0.541663		-0.846708	2.46854		0.275882	-0.137764		0.0638825	-0.383995	0.223801	-0.295482						0.0133411	0.0275093
			-0.0485807	-0.493685	0.272865			-0.0947919					-0.194718	0.243564	-0.405427			0.0323209		16.5697	1			0.213256	0.22912	-0.268063	0.0233322	-0.137764	0.196489	0.188802	0.0750855		-0.420707	0.406997		0.0697506	-0.0859873		0.277038	-0.0905367	0.287241	0.255221						0.297174	0.286073
					0.358824			-0.0200701							-0.148032			0.113004		37.0516	0			0.275882	0.235127	-0.484529	0.471722	-0.0859873	-0.0705852	0.123565	0.0468909		-0.885684	0.106885		-0.114957	0.171212		0.316206	0.312292	0.0349075	0.219638						0.246884	0.122468
					0.256854			0.30179							-0.352394			0.332435		37.0188	1			0.12833	-0.275021	0.389126	-0.274303	0.171212	-0.150076	-0.154095	0.177097		1.02187	0.275481		-0.0557465	-0.0454669		0.251414	-0.324824	0.073201	0.151269						0.213256	-0.0557465
					-0.358168			-0.297344							-0.370721			-0.0911013		33.3366	0			0.0275093	-0.131587	0.238516	-0.331594	0.0905687	-0.12798	-0.490613	0.419		-0.0104258	0.748175		0.327842	-0.269568		0.365515	0.00341945	-0.350445	-0.105208						-0.167355	0.41016
					-0.0863923			-0.262754							0.0113466			-0.181893		14.5313	1			0.286073	0.0287058	0.525932	-0.590783	0.213382	0.344866	0.0330841	0.221483		-1.30687	0.591621		-0.391452	0.226776		0.272663	-0.441911	0.192119	-0.0960001						-0.206541	-0.0757143
					0.271299			-0.168547							-0.22287			-0.322895		32.449	0			-0.114957	0.0183898	0.0983585	0.131905	-0.391452	0.200786	-0.446761	0.208336		-0.804295	-1.67859		0.0662136	-0.455787		0.265384	0.0840372	0.272548	-0.196561						-0.114957	0.137558
					0.417472			0.272635							-0.256181			-0.0443252		30.4435	0			0.0908965	0.23546	0.39485	-0.426428	0.0662136	0.0299456	0.303633	-0.175034		-0.373716	-1.29813		0.401471	-0.365931		0.135062	0.171712	0.13593	-0.277661						-0.246986	0.327842
					0.139101			-0.0477519							-0.258728			-0.26364		29.1942	0			0.156472	-0.118937	-0.126079	0.183567	-0.126282	0.124055	0.467134	-0.450297		-0.17079	0.572791		-0.174694	-0.248164		0.144971	0.100314	0.0229945	-0.296591						0.156472	-0.251999
					-0.327733			0.00224289							-0.0560385			-0.25921		33.5339	0			0.0193158	0.0555528	0.185922	0.141318	-0.365931	0.113155	-0.0956693	0.235745		-0.127746	-1.73829		-0.126282	-0.295482		0.199893	-0.27355	0.0631267	0.375489						0.0193158	0.402255
					0.0892336			0.0387068							-0.102961			0.20088		22.0929	0			0.41016	0.439888	0.555948	-0.466238	-0.238082	0.0922372	-0.414711	0.390437		-0.864362	-0.516808		-0.238082	-0.0294029		-0.262715	-0.261618	0.344678	-0.0468974						-0.137764	0.401471
					0.135499			-0.344542							0.246514			-0.166458		22.06	0			-0.0757143	0.351312	0.29713	-0.298729	0.416808	0.32404	-0.284631	0.0994708		0.377063	-1.17892		-0.009542	0.255221		0.00125028	0.236376	0.265336	0.380461						-0.0859873	-0.174694
					0.402108			0.167965							-0.429627			0.112436		27.0901	0			0.137558	0.400903	0.402031	-0.343148	-0.141009	-0.32924	-0.0392251	0.00791428		0.435957	0.6153		0.0638825	0.19679		-0.0982996	0.244979	-0.286022	-0.194695						0.171212	-0.208819
								0.308821										0.267071		22.5203	0			0.15914	-0.0408878	-0.315918	0.417781	0.0220665	0.0526328	-0.238985	0.139805		0.0582247	1.08152		0.141415	0.219638		0.0852834	-0.196282	-0.293847	-0.0198243						-0.0454669	-0.126282
								0.310004										0.283653		8.38347	0			-0.0454669	-0.0572732	0.0666722	-0.0901726	-0.301637	0.0217348	0.0987523	0.258826		-0.0892095	-1.08028		0.277038	-0.319911		0.453068	-0.34378	0.416368	-0.383691						0.0905687	0.382877
								0.154352										0.00903869		24.3943	0			0.327842	0.00607506	-0.191345	-0.0454997	-0.307212	-0.169511	-0.296932	0.35525		0.499138	-0.100198		-0.307212	0.151269		0.383383	0.227355	-0.0944942	-0.222136						0.213382	-0.248164
								-0.125786										-0.0247874		3.02462	1			0.402255	0.532112	0.399993	-0.326592	0.167441	-0.0690574	-0.0648917	-0.0126507		1.08371	0.955054		0.316206	-0.383995		0.337266	-0.132447	-0.285151	-0.298914						-0.269568	0.0638825
								-0.311993										-0.0205439		37.0516	0			0.382877	0.316143	0.271459	-0.416543	-0.295482	0.00270853	-0.025228	0.261029		0.0956615	0.850687		0.223801	-0.105208		0.462235	-0.125851	-0.0053995	0.211493						0.226776	0.141415
								-0.204489										-0.139221		1.01917	0			0.260733	0.0950051	-0.0266748	-0.151139	0.255221	0.18462	0.355112	-0.464077		-0.249097	-0.921612		0.287241	-0.0905367		0.483089	-0.422675	0.251474	0.297984						-0.391452	-0.0418647
								-0.319677										-0.0790467		58.0268	0			-0.446041	-0.269017	-0.24271	0.387814	0.235934	-0.352632	0.374935	-0.449011		-0.146	0.650408		0.0349075	0.312292		0.0703019	-0.274104	0.195116	0.213344						0.157228	-0.0757196
								-0.0657202										-0.290346		1.01917	0			0.0638825	0.237298	-0.262927	0.0175775	0.219638	0.194817	-0.123108	-0.141175		2.52867	-0.558074		0.251414	-0.324824		0.110671	-0.338335	0.182486	0.207103						-0.365931	-0.0294029
																				1.01917	0			0.277038	0.270972	-0.414282	0.180317	0.223801	-0.166668	-0.577815	0.485659		-0.416728	0.728022		0.073201	0.00341945		-0.212927	-0.144214	-0.0473593	0.169394						-0.238082	0.19679
																				24.0326	0			-0.0418647	0.365475	0.155261	-0.368475	0.151269	-0.105743	0.259588	-0.380029		-0.40549	0.58711		0.365515	-0.0960001		-0.496187	0.274025	0.261116	0.0212314						-0.009542	0.316206
																				37.0516	0			-0.0757196	0.165181	0.363947	-0.453266	-0.105208	-0.0974366	0.0454	-0.0784163		0.525149	-0.400218		0.272663	-0.441911		0.201934	-0.364697	0.378002	-0.379559						0.416808	0.0511298
																				8.05471	0			-0.0294029	0.122227	0.439196	-0.452596	0.287241	0.29328	-0.277983	-0.131247		0.339605	-1.90663		-0.350445	-0.196561		-0.34149	0.255539	-0.072463	-0.363032						0.0220665	0.312292
																				0	0			0.19679	0.370694	0.401267	-0.559253	0.0349075	0.212143	0.0695111	-0.263873		3.09386	-0.233018		0.265384	-0.277661		0.220289	-0.206687	0.167357	-0.258838						0.260733	-0.223022
																				19.0683	0			0.316206	0.308104	-0.368628	0.264897	0.0841376	0.0131237	0.0727871	-0.294509		0.437954	0.581584		0.192119	0.0840372		0.328268	-0.352172	-0.0428239	-0.364977						-0.446041	0.269304
																				28.9969	0			-0.319911	-0.195199	-0.0358742	0.00515491	0.117038	0.0972549	0.300653	0.0157287		0.608558	-0.249264		0.272548	0.171712		0.352939	0.360209	-0.145537	0.080167						-0.301637	-0.324824
																				0.986291	0			-0.383995	0.151527	0.0337239	-0.143315	-0.223022	-0.0849944	0.115929	-0.0935358		0.184265	1.04833		0.13593	0.100314		0.51624	-0.461905	0.289638	0.0335883						-0.307212	0.365515
																				33.9941	0			0.0511298	0.438587	0.284496	-0.506813	-0.10601	0.276485	-0.066562	0.206066		-1.19609	2.16519		0.267335	-0.296591		-0.189915	0.360345	-0.22987	-0.285544						0.167441	-0.441911
																				21.008	0			0.251414	-0.0117393	-0.206588	-0.168312	0.073201	0.246231	-0.474055	0.313007		0.587492	-0.684751		-0.112585	-0.27355		0.462162	0.170096	-0.059852	-0.124559						-0.295482	0.356812
																				13.019	1			-0.150981	0.17393	-0.123546	0.211558	-0.0960001	-0.225825	-0.276655	-0.0797303		0.531525	-0.421395		0.0229945	0.375489		0.423939	-0.301563	-0.0428587	-0.0743847						0.255221	0.272663
																				29.9504	0			-0.0905367	0.0232636	-0.387611	-0.0648751	-0.137231	0.224648	-0.10941	-0.284025		0.696897	-0.269362		0.135062	-0.261618		0.100496	0.157327	0.235281	0.0325713						0.235934	-0.224661
																				13.9396	0			0.312292	0.102802	0.37049	-0.340942	-0.0327396	0.0372364	0.151003	-0.386732		-0.314294	-0.0054151		0.337467	-0.0468974		0.0893172	0.203731	0.133638	-0.0977258						0.219638	0.0840372
																				6.96979	0			0.145401	0.102677	0.368354	-0.43207	-0.0776019	-0.297527	-0.15885	0.0662914		-0.340543	-0.5978		0.0631267	0.236376		-0.258661	0.029733	0.293662	0.235341						-0.319911	0.265384
																				54.0158	0			0.269304	0.158337	0.394956	-0.529699	-0.200217	-0.256709	0.0420068	-0.286753		0.501132	4.02801		0.144971	0.244979		-0.101244	-0.0706308	0.172945	-0.283016						0.223801	0.171712
																				2.00546	1			-0.324824	0.247352	0.0281295	-0.153374	-0.196561	-0.125303	0.0211939	-0.0885302		1.49286	-1.32428		0.199893	0.380461		-0.0848157	-0.29806	-0.273451	-0.386495						0.151269	0.192119
																				47.0461	0			0.00341945	0.204628	0.336708	-0.383164	-0.350445	0.292281	-0.342284	0.295999		-0.0867278	0.566067		-0.262715	-0.196282		-0.370457	0.0531678	-0.24177	-0.0516308						-0.383995	-0.27355
																				11.0136	1			0.365515	0.161285	0.27276	-0.377192	-0.277661	-0.193005	0.140208	0.346929		0.691156	-0.352646		0.00125028	-0.34378		-0.280813	-0.0848364	0.1751	0.0185083						-0.105208	0.344937
																				5.9835	0			-0.441911	0.234232	-0.0579154	-0.166153	0.192119	0.253762	-0.309362	0.177101		-0.47461	-0.149352		0.344678	0.227355		0.0588081	-0.25529	0.114505	0.252396						0.287241	0.137776
																				0	0			0.356812	0.3056	0.295304	-0.084645	-0.296591	-0.38646	-0.154939	-0.0916073		0.990674	-0.09696		0.265336	-0.132447		0.0236461	-0.162932	-0.146443	-0.281529						0.0349075	0.339179
																				0	0			0.272663	0.277616	-0.261947	-0.150569	0.344937	-0.215683	-0.128515	-0.319109		-1.79141	-0.132638		-0.0982996	-0.125851		0.520611	0.219563	0.13548	-0.0190546						-0.150981	-0.261618
																				26.9915	0			0.127492	0.257845	0.182474	-0.408761	0.272548	0.294981	-0.481619	0.338916		-0.783111	2.15369		-0.286022	-0.194695		-0.177314		0.117268	-0.365748						0.0841376	0.267335
																				19.0354	0			-0.224661	0.35153	0.466086	-0.435063	0.375489	0.370714	0.313728	-0.388746		0.620209	-0.550612		0.0852834	-0.0198243		0.0491604		-0.0716983	0.129078						0.145401	0.348565
																				19.0354	1			0.0840372	0.0884211	-0.0374324	-0.225973	-0.357888	-0.045395	0.273214	-0.187169		-0.502249	1.71079		0.453068	-0.383691		0.282147		-0.171919	-0.229983						-0.10601	-0.112585
																				10.0602	1			0.265384	0.214458	0.0690804	-0.188081	-0.0468974	0.00315076	0.0793853	-0.0993781		1.4699	-0.902856		0.038793	-0.222136		0.0134193		-0.211671	-0.158756						0.00341945	0.096366
																				0	0			0.171712	-0.0391705	-0.225272	-0.177151	0.13593	0.193717	-0.553931	0.449691		-0.719817	-0.452443		0.383383	-0.298914		0.482614		-0.383821	-0.277433						0.073201	0.151292
																				0.986291	1			-0.155897	0.00046064	0.269577	-0.209594	0.096366	0.42129	0.258325	-0.398755		0.209878	0.468388		0.337266	0.211493		-0.182803		-0.189999	0.151775						-0.213157	0.236376
																				1.01917	0			0.100314	-0.145035	0.166177	0.100483	0.151292	0.232348	-0.0872314	-0.0300034		1.2106	-0.283424		-0.293847	0.297984		0.106341		-0.130671	0.24442						-0.0960001	0.10221
																				15.945	0			-0.27355	0.178696	0.279605	-0.286267	0.291697	-0.249657	-0.230587	-0.0863666		-0.139859	-1.89432		0.416368	0.213344		-0.226556		-0.229098	-0.32863						-0.137231	-0.277874
																				38.9914	0			0.137776	0.472283	0.373863	-0.55484	0.0229945	-0.114218	-0.311393	-0.215427		-0.351025	0.53302		0.462235	0.207103		-0.352986		0.0703336	0.295371						-0.0327396	0.227355
																				0	1			0.339179	0.190009	-0.335864	0.183781	0.380461	0.062506	-0.0530705	-0.251663		2.19467	-0.480662		0.483089	0.169394		-0.182283		-0.216314	-0.47943						-0.0776019	-0.132447
																				33.0736	0			-0.261618	-0.0113818	0.528423	-0.457117	0.14364	0.080646	0.414687	-0.247038		-0.872528	0.670933		0.0703019	-0.422675		0.288251		-0.279803	-0.345013						-0.200217	-0.125851
																				52.9967	0			0.348565	0.0420325	0.332757	-0.496201	-0.194695	0.174365	0.375124	-0.362682		1.2004	1.45418		0.110671	-0.274104		0.0578543		0.156718	-0.239307						-0.196561	-0.0176443
																				17.03	0			0.236376	-0.07451	0.393399	-0.525762	-0.0198243	0.14642	0.348202	-0.31986		1.1387	0.101998		-0.212927	0.37118				-0.402901	-0.37932						-0.277661	-0.194695
																				27.0244	1			0.244979	-0.267793	0.34097	-0.469203	-0.383691	-0.251833	-0.117871	-0.141847		-0.371078	0.575417		-0.496187	0.0212314				-0.111884	-0.474792						-0.155897	0.135062
																				29.9832	0			0.11765	0.261102	0.429222	-0.431275	-0.222136	-0.273687	-0.194704	-0.138055		-1.13588	-0.297274		-0.0944942	-0.379559				0.166196	-0.186183						-0.296591	0.297984
																				18.0491	0			0.10221	0.363357	0.288449	-0.371641	-0.298914	-0.079644	-0.322582	0.312459		0.884206	0.194499		-0.285151	-0.338335				0.1528	-0.103727						0.272548	-0.126164
																				2.00546	1			-0.196282	-0.386234	0.0783361	-0.36699	-0.412541	0.0920097	-0.601303	0.560837		1.71387	-0.0391971		-0.0053995	-0.363032				0.371404	-0.373235						-0.357888	0.262664
																				12.9862	0			-0.34378	0.0982698	0.388617	-0.352856	0.211493	0.209704	0.256388	-0.392286		-0.659745	0.613384		0.251474	-0.144214					-0.184126						-0.0468974	0.284572
																				23.9997	0			0.386395	0.116996	0.455572	-0.435717	0.297984	0.126266	0.461214	-0.456585		1.88856	3.92996		0.195116	-0.258838					-0.311265						0.13593	0.144971
																				33.0079	0			0.227355	0.29565	0.481926	-0.239555	0.213344	0.336899	0.0667981	-0.340359		2.06563	0.105326		0.182486	0.274025					-0.0895741						0.291697	-0.274104
																				26.0052	0			-0.132447	0.0338099	0.514657	-0.47189	0.207103	0.20969	-0.0321661	-0.347308		0.0544724	0.39793		-0.0473593	-0.364977					0.124289						0.0229945	-0.266864
																				23.9997	0			-0.125851	0.26896	0.537364	-0.574911	0.169394	-0.227815	-0.0475226	-0.359977		-0.9298	-1.255		0.261116	0.080167					0.179584						0.244979	-0.408069
																				34.027	0			-0.0176443	-0.0799455	0.532601	-0.49578	0.127677	0.132946	0.196043	-0.0325195		-0.154943	-2.87822		0.378002	0.0335883					-0.23302						0.380461	0.37118
																				2.00546	0			-0.0406476	0.0178433	0.216473	-0.0650417	0.0631267	0.441687	-0.38378	0.210098		-2.26625	-0.375113		-0.072463	-0.285544					0.0215562						-0.196282	-0.188763
																				38.0379	0			0.135062	0.198008	0.313545	-0.411003	-0.222696	0.39316	-0.421393	0.108565		-0.593031	-0.770537		0.167357	-0.124559					-0.170075						-0.0198243	-0.262715
																				19.0025	0			0.284572	0.392083	0.259096	-0.233039	0.542634	0.094467	-0.287672	0.285561		0.523349	1.13886		-0.0428239	-0.0743847					-0.388509						-0.0406476	-0.338335
																				30.0161	0			-0.422675	0.073546	-0.0515885	0.0626223	-0.25218	0.0380166	-0.248901	0.0798659		-1.7431	-0.205873		-0.145537	0.0325713					0.167836						-0.383691	0.00125028
																				18.0491	0			0.144971	0.214612	0.151304	-0.409783	-0.121841	-0.0358917	-0.334613	0.26095		-0.0160134	0.0393695		0.289638	-0.0977258					-0.251951						-0.222136	-0.0982996
																				4.01091	1			-0.274104	0.142427	0.142106	-0.225376	-0.0948431	0.04379	-0.504153	0.347319		-0.739543	0.998006		-0.22987	0.235341					-0.454825						-0.298914	-0.150432
																				0.986291	0			-0.266864	0.359093	0.486629	-0.43022	-0.125977	-0.233149	-0.469082	0.176838		0.155199	0.987329		-0.059852	-0.283016					-0.256545						-0.412541	0.347022
																				17.03	0			-0.408069	-0.0094191	0.241754	-0.371017	-0.437399	0.0689702	-0.501741	0.452914		-0.0588432	-0.143568		0.201934	-0.386495					-0.0444247						0.211493	0.453068
																				15.0245	0			-0.0310378	0.0607017	-0.334643	0.139218	-0.188763	0.532399	0.0370827	-0.170193		-0.65213	-0.73294		-0.34149	-0.0516308					-0.147981						0.213344	0.038793
																				11.9999	0			0.199893	-0.0853638	-0.426342	0.350186	0.0673931	0.291937	-0.327348	0.33322		0.210156	0.488465		-0.0428587	0.0185083					-0.435473						0.169394	-0.144214
																				38.0708	1			0.17737	0.0846091	-0.340586	0.484863	0.0212314	0.071146	0.360041	-0.169579		-0.649097	0.175333		0.235281	0.252396					-0.464979						0.127677	0.383383
																				1.01917	0			-0.262715	0.301218	0.457195	-0.482213	-0.379559	0.156961	0.126187	-0.184454		0.0618916	0.512987		0.220289	-0.281529					-0.0615647						0.337467	0.337266
																				35.0133	0			-0.338335	-0.0653999	-0.33987	0.0374061	0.344678	0.208336	-0.500296	0.459801		-0.388361	0.269511		0.328268	-0.0190546					0.279618						-0.422675	0.274025
																				1.01917	0			0.00125028	0.269181	-0.374543	0.105738	0.265336	0.235949	-0.504737	0.295117		-0.815624	-0.90991		0.133638	-0.365748											-0.200062	0.483089
																				37.0188	0			-0.0982996	0.270033	-0.51484	0.359804	-0.286022	0.186033	-0.333953	0.219831		-0.904017	-0.259691		-0.27849	0.129078											-0.25218	0.110671
																				0	0			0.0852834	0.222555	-0.376949	0.360333	0.347022	0.24276	-0.0195915	-0.128502		1.06273	-1.08367		0.352939	-0.229983											-0.121841	-0.418693
																				51.9775	0			-0.150432	0.332711	-0.236841	-0.0597203	-0.311903	0.0359224	0.230824	0.0131197		-0.870889	0.745407		0.51624	0.209108											-0.0310378	0.390639
																				2.95887	1			0.453068	0.36432	0.115841	-0.0316821	-0.363032	0.192857	-0.261349	0.355855		0.202547	-0.125098		-0.189915	-0.0222863											-0.0948431	-0.0944942
																				22.0272	1			0.293731	0.217631	-0.178303	0.00060263	0.332605	-0.0806989	-0.51611	0.380772		0.52031	1.78067		0.462162	-0.364697											-0.125977	-0.29886
																				39.9776	0			-0.144214	0.200217	0.0969629	-0.118018	-0.258838	0.0527644	-0.323711	0.231286		-0.743513	-0.937843		0.423939	-0.158756											-0.437399	-0.285544
																				18.0491	1			0.383383	0.332341	-0.0347293	0.225879	-0.293847	0.147452	-0.469651	0.512492		0.225113	-0.666759		0.100496	0.116236											0.199893	-0.124559
																				12.1643	0			0.337266	0.354129	-0.495281	0.233579	0.416368	0.0557836	0.25329	0.0999781		2.72009	0.256924		0.293662	0.255539											0.0673931	-0.20464
																				15.5176	1			0.274025	0.493262	0.433512	-0.347421	-0.364977	-0.301807	0.181577	-0.251704		1.97874	-1.27479		0.0893172	-0.206687											0.17737	0.0325713
																				60	0			0.462235	0.12139	-0.247125	0.147621	-0.0733447	-0.169236	0.394187	-0.405532		-0.892182	-0.0265254		-0.115152	-0.277433											0.344678	-0.0603562
																				24.5258	0			0.483089	0.368396	0.324106	-0.236884	-0.35479	0.213798	0.00087453	-0.208178		-0.803484	-0.190594		0.23666	0.151775											0.265336	0.348931
																				25.0847	0			0.0703019	-0.204963	-0.308683	0.222391	0.080167	0.211329	0.45612	-0.381695		-1.15801	-1.74122		-0.258661	-0.352172											0.0852834	0.235341
																				5.78624	1			0.110671	0.438271	0.402184	-0.322964	-0.0944942	0.0760968	0.578691	-0.554126		-0.322467	1.08942		0.172945	0.360209											0.293731	0.248731
																				22.4217	1			-0.140806	-0.239197	0.0124811	0.0126801	0.0335883	0.0985165	-0.20152	0.154402		-1.42086	-0.905789		-0.101244	0.24442											-0.311903	-0.283016
																				27.4189	0			-0.212927	0.0340819	-0.288407	0.307971	-0.285151	0.282483	0.427538	-0.195654		1.28693	-0.371608		-0.0848157	-0.461905											-0.363032	0.261116
																				10.8821	1			-0.0860137	-0.12433	-0.443027	0.38565	0.0574173	0.269416	-0.117043	0.235392		-0.89793	-0.769576		-0.145061	0.0443737											0.332605	0.378002
																				26.4655	0			-0.418693	-0.257139	0.0686748	-0.351706	-0.29886	0.293038	0.206239	0.00644172		0.842945	-0.195281		-0.370457	-0.32863											-0.258838	-0.0428239
																				0	0			-0.144733	0.348172	-0.324199	0.36144	-0.150095	-0.0818602	0.108203	0.0961342		0.0691959	0.552205		-0.273451	0.360345											-0.293847	0.299455
																				16.4382	0			0.390639	0.41668	0.382234	-0.251691	-0.285544	0.177919	-0.0989091	0.288424		-0.629142	0.498081		-0.280813	0.295371											0.416368	-0.333789
																				27.0901	0			-0.496187	-0.25754	-0.427538	0.302344	-0.420292	-0.279014	-0.385567	0.40111		-1.22986	-0.394124		-0.24177	0.170096											0.462235	0.417515
																				16.3067	1			0.201934	0.378017	0.347022	-0.190743	0.00185948	-0.318453	-0.529591	0.471105		1.35169	-0.0252406		0.1751	-0.301563											0.0703019	-0.281529
																				33.0079	0			0.00522185	-0.0136808	-0.225183	0.00643762	0.0578147	-0.228513	-0.393522	0.490802		-0.573896	-0.0242636		0.133782	-0.47943											-0.212927	-0.286641
																				0.197258	0			0.459415	0.0418569	0.101651	-0.0612367	0.159881	-0.0891064	-0.175921	0.0339603		-2.28529	1.14947		0.114505	0.157327											-0.0860137	0.251347
																				21.4354	0			-0.34149	0.0884513	0.143499	-0.366706	-0.124559	-0.0544409	0.570025	-0.603309		-0.14487	-0.590002		0.0588081	-0.345013											-0.144733	0.0240627
																				17.819	0			0.14524	0.341331	-0.147048	0.0361417	-0.20464	0.227787	-0.0154458	0.100926		-0.34855	0.472585		-0.184989	-0.239307											-0.496187	0.153132
																				19.3313	0			0.589837	0.116653	0.327361	-0.322706	-0.221017	-0.08493	-0.100784	-0.0368242		0.181725	0.934722		-0.146443	-0.37932											-0.364977	0.0912371
																				58.3884	0			-0.136784	0.238699	-0.328202	0.285585	-0.292517	0.195961	-0.0299128	0.00056525		-1.17186	0.199061		0.13548	-0.474792											-0.0733447	0.129078
																				1.41368	1			0.220289	0.215881	0.463286	-0.559962	-0.0743847	0.145799	-0.240171	0.271108		-0.862618	-1.67146		0.0236461	0.203731											0.0335883	0.340464
																				5.12871	1			-0.561852	0.335898	-0.281453	-0.296599	-0.0053995	-0.0242329	0.0143805	-0.241552		-0.304979	-0.52519		0.520611	0.029733											0.0574173	-0.337045
																				60	0			0.0518778	0.252631	0.187218	-0.008494	-0.261799	-0.0907339	-0.327787	0.0771396		-0.227951	0.409976		0.117268	-0.0706308											-0.150095	0.173171
																				60	0			0.328268	0.102701	-0.313849	-0.0123841	0.356782	0.277386	-0.0632369	-0.167227		0.173666	0.173594		-0.0716983	-0.186183											-0.420292	-0.0053247
																				6.77253	1			-0.364697	0.153676	0.0770024	-0.252404	-0.211924	-0.17906	-0.42146	0.279841		-0.227564	0.702111		-0.171919	-0.103727											0.00185948	0.201934
																				12.0985	1			-0.295514	0.226416	-0.306986	0.188005	0.0325713	0.188499	0.346637	-0.387227		-0.986597	-0.177184		-0.211671	-0.373235											0.0578147	-0.34149
																				5.22734	1			0.352939	0.407806	0.303892	-0.282119	-0.173695	-0.0861381	-0.313943	0.151093		-0.402401	0.0774702		-0.383821	-0.184126											0.159881	0.14524
																				11.7369	1			-0.175504	0.0402454	0.318855	-0.246506	-0.0977258	-0.277205	-0.188136	0.0726918		-0.263064	-1.04454		-0.189999	-0.311265											-0.0743847	0.589837
																				12.3615	0			0.0969672	0.470071	0.214308	0.0308972	-0.0603562	0.0373205	0.0981956	-0.177511		-0.747767	-1.13018		-0.130671	-0.0895741											-0.0053995	-0.136784
																				12.4601	0			0.51624	0.492663	0.409763	-0.268634	0.277895	0.103733	0.0998912	-0.285469		1.05334	-0.0819844		-0.229098	0.124289											-0.261799	0.104065
																				12.3944	0			0.255539	-0.0853415	0.307909	-0.405053	0.348931	0.280316	0.18538	-0.229995		0.10531	1.24797		0.0469045	0.179584											-0.211924	0.220289
																				12.1971	0			0.234257	0.466856	0.486678	-0.444829	0.235341	0.232339	0.110797	-0.34242		-1.60663	-1.29344		0.0703336	-0.23302											-0.173695	-0.561852
																				12.756	0			-0.189915	-0.0924273	-0.194636	0.293741	0.251474	-0.0899497	-0.160936	-0.0106722		-0.82329	-0.74011		-0.216314	-0.29806											-0.0977258	-0.0222863
																				10.0602	1			-0.0402413	0.148215	0.34737	-0.470493	-0.0540517	0.0715473	0.290371	-0.474326		0.917364	-0.784225		-0.279803	0.0531678											0.277895	0.45172
																				60	0			-0.206687	-0.0725876	0.179412	-0.386926	0.245249	0.110458	-0.285527	0.0231902		-0.669776	0.0564569		0.156718	-0.0848364											0.251474	-0.364697
																				60	0			0.462162	0.233445	0.183933	-0.347123	0.064675	-0.0626152	-0.301387	0.149526		-1.04523	-0.21656		-0.402901	0.0215562											-0.0540517	-0.27849
																				15.6163	0			0.132735	0.348237	0.439757	-0.354666	-0.273944	0.0210089	0.212769	-0.0720657		-0.912846	0.893282		-0.111884	-0.170075											0.245249	-0.295514
																				49.0844	1			-0.217073	0.254566	0.132537	-0.023654	0.248731	0.365869	0.010372	0.139308		1.48642	1.87366		-0.177314	-0.388509											0.064675	0.352939
																				51.32	0			-0.352172	0.034244	-0.0985883	-0.0554624	0.195116	0.231325	-0.43118	0.392716		1.4329	-0.248467		0.0491604	0.167836											-0.273944	0.0969672
																				21.1395	1			0.360209	0.684832	0.52429	-0.452931	0.182486	0.301252	-0.469834	0.381347		0.111605	-0.902296		-0.142425	-0.251951											-0.0473593	-0.158756
																				0	0			-0.0527729	0.386241	0.413812	-0.33556	-0.0473593	0.246908	-0.399232	0.302905		2.49458	-1.08104		0.282147	-0.454825											-0.386495	0.116236
																				60	0			-0.461905	0.120443	0.158389	-0.270226	-0.219227	0.132876	0.0361314	-0.30728		0.0423283	1.42809		0.166196	-0.256545											-0.072463	0.51624
																				60	0			0.50032	-0.0103936	0.168446	0.00392552	-0.283016	0.149449	-0.346248	0.0595222		-0.863296	0.246222		0.1528	-0.0444247											0.167357	0.234257
																				23.0463	0			0.423939	0.190786	0.327581	-0.276534	-0.386495	0.00426058	-0.302196	0.400837		-1.11223	-1.49752		0.0134193	-0.147981											-0.145537	-0.0402413
																				20.0217	0			0.100496	0.414214	0.489075	-0.480814	0.261116	0.185477	-0.394944	0.205859		0.888343	-1.99354		0.482614	-0.147226											-0.301751	-0.206687
																				25.0189	0			0.346594	0.353002	0.267113	-0.148818	0.378002	0.340226	-0.224567	-0.11574		-1.88236	0.101962		-0.182803	0.0988028											-0.0516308	0.260509
																				27.0244	0			0.0893172	-0.01217	0.0996479	0.24205	-0.072463	0.32968	-0.520829	0.336963		0.77066	-2.22901		0.106341	-0.435473											0.168748	0.0706713
																				13.019	0			0.360345	0.103071	0.126851	-0.224702	0.167357	0.232207	-0.241656	-0.0406154		0.334833	0.474834		-0.226556	-0.464979											-0.190036	0.462162
																				22.9806	0			-0.0910031	-0.336857	0.0946705	-0.135747	-0.0428239	0.401457	-0.44711	0.237694		-0.859013	-1.29445		-0.352986	0.13891											-0.0759383	0.132735
																				30.0819	0			-0.258661	0.357646	0.141848	-0.353142	-0.145537	-0.0870307	-0.339583	-0.0473973		-0.299423	-0.217351		-0.0894739	-0.0615647											0.140668	-0.217073
																				32.0216	0			-0.312501	-0.190007	0.362278	0.00290533	-0.301751	0.24243	-0.58993	0.313322		-0.20985	-0.680652		-0.182283	-0.25529											0.0185083	0.360209
																				15.0245	0			0.173862	0.109834	0.568317	-0.343572	0.299455	0.107406	0.323216	-0.543035		0.823777	1.39878		0.371404	-0.162932											-0.237462	-0.0527729
																				5.03008	1			0.170096	0.450133	0.504075	-0.441622	-0.0516308	0.114285	-0.314267	0.171826		0.483922	0.777669		0.288251	0.279618											0.252396	-0.461905
																				15.0245	0			-0.301563	0.222439	0.195152	-0.244148	0.168748	0.25569	-0.13074	-0.0887673		-0.135674	-0.717853		0.0578543	0.219563											0.289638	0.50032
																				15.0245	0			0.251771	0.441566	0.453222	-0.342287	-0.190036	0.0443672	-0.352187	0.130096		-0.248786	-0.864737														-0.154937	0.423939
																				11.9999	0			-0.3772	0.051145	0.208313	-0.0117472	-0.0759383	-0.136243	0.00693211	0.0435312		-0.0729799	-0.736174														0.162381	0.100496
																				21.9943	0			0.157327	0.048212	0.479248	-0.493615	-0.333789	-0.143318	0.369957	-0.523986		-0.0829756	-0.458687														-0.42322	0.293662
																				14.9916	0			0.204582	-0.182366	-0.180994	0.255431	-0.224282	0.319534	-0.381602	0.261846		-1.25089	0.476082														0.228976	0.360345
																				12.9862	0			-0.439641	-0.0774704	0.345607	-0.320589	0.140668	0.127105	-0.426093	0.234673		-0.206055	1.05628														-0.306813	-0.258661
																				13.019	0			0.0419602	0.044411	0.393507	-0.421051	0.0185083	0.0812184	-0.3463	0.157732		-0.0919481	-0.599742														0.21379	0.170096
																				14.0382	0			-0.386641	0.110447	0.290586	0.0126277	-0.237462	-0.0980521	-0.356582	0.275318		-0.699166	0.756513														0.119976	0.251771
																				12.9533	0			-0.0765899	0.424948	0.213822	-0.0436383	0.252396	0.494141	-0.296484	0.267711		-0.0129512	-0.989774														0.0650766	0.157327
																				13.0519	0			0.340457	0.24376	0.471111	-0.483388	0.289638	0.190908	-0.323933	-0.0560629		0.434546	0.127796														-0.22987	-0.239307
																				11.0793	0			0.203731	0.229544	0.292103	-0.0996473	-0.154937	0.083651	0.020027	0.108108		0.119074	-0.336977														-0.0190546	-0.439641
																				12.0327	0			0.11336	-0.170126	-0.278272	0.0877959	0.162381	-0.0358506	-0.44126	0.231867		-0.589718	-0.281204														-0.365748	0.0419602
																				45.4022	1			-0.416918	-0.0431271	-0.164703	0.0621179	0.417515	0.122847	0.416548	-0.385551		0.0670141	0.201426														0.0668437	-0.0765899
																				54.6076	1			-0.101244	0.0123963	-0.0112703	0.261861	-0.42322	0.257138	0.19164	0.129593		-0.359357	0.307213														-0.369233	-0.474792
																				19.5943	0			-0.0720999	0.276852	0.389733	-0.144935	-0.281529	0.293443	0.0381873	-0.272535		-1.20873	-0.244568														0.0124574	0.340457
																				56.0871	0			-0.0848157	0.259594	0.431715	-0.414071	-0.286641	-0.181306	-0.305649	0.32028		0.834765	-0.29736														-0.0607412	0.203731
																				17.7532	0			0.029733	-0.0210898	0.310303	-0.236734	0.228976	0.0491696	-0.427451	0.41079		-0.916215	-0.620867														-0.059852	-0.416918
																				43.2653	0			0.107297	0.213625	0.023961	0.152902	-0.306813	0.240715	-0.52993	0.406213		-1.37277	0.80668														0.446936	-0.0848157
																				15.1231	0			-0.370457	0.301781	0.36928	-0.399221	0.251347	0.142015	-0.339283	0.205944		0.130474	-0.710175														-0.229983	-0.141512
																				17.1286	0			-0.0706308	0.366118	-0.0193798	0.213763	0.0240627	0.274597	-0.104332	0.281773		-0.256135	0.453168														-0.251265	-0.145061
																				16.1423	0			-0.280813	0.00376258	-0.38128	0.423308	0.21379	0.112954	-0.570596	0.491375		0.330554	0.427192														0.00522185	-0.370457
																				11.6382	0			0.0753558	0.40183	0.40221	-0.371638	0.119976	0.213434	-0.480235	0.317578		-0.257984	0.69811														0.111255	-0.0706308
																				13.3478	0			-0.411689	-0.0688104	0.045459	-0.336348	0.0650766	0.190449	-0.452842	0.420584		-1.15625	-0.948221														0.459415	-0.273451
																				10.2574	0			0.0588081	0.39247	0.287175	-0.451937	-0.22987	-0.23371	-0.524382	0.378874		-0.745062	-0.27839														0.228812	0.26428
																				60	0			0.295702	0.313689	0.304953	0.164862	-0.0190546	-0.0632724	-0.228213	0.120368		-0.70861	1.18277														-0.0428587	0.0753558
																				12.5916	1			0.207666	0.0395547	-0.284352	0.337793	-0.365748	-0.157065	-0.337438	0.225882		-0.360648	0.0398676														0.235281	-0.24177
																				60	0			-0.281642	-0.10303	-0.45856	0.328001	0.153132	-0.0864178	-0.249101	0.0423023		0.0052056	0.109756														0.133638	0.1751
																				7.49581	1			-0.260968	-0.195793	-0.171778	0.0410341	0.0912371	0.0354864	-0.558456	0.365697		-1.16715	0.790591														0.224722	0.133782
																				60	0			0.0236461	0.247907	-0.325282	0.182806	0.0668437	0.239584	-0.491484	0.326871		0.615902	0.591944														-0.254445	-0.411689
																				7.75882	1			-0.29806	0.240538	-0.254183	0.195098	-0.369233	0.258722	-0.524366	0.351839		0.0402892	0.684604														-0.175504	0.0588081
																				60	0			0.520611	0.433706	0.413221	-0.435264	0.129078	0.278312	-0.139262	-0.0413456		-0.468124	-0.415437														0.255539	0.489476
																				5.88487	1			0.347152	-0.138996	-0.236534	0.404857	0.340464	0.213262	-0.472922	0.140366		0.906319	-0.202151														0.01972	0.295702
																				14.0382	1			0.0531678	0.127039	-0.084801	-0.105907	0.0124574	-0.0794251	-0.383546	0.397746		0.353607	-0.177579														0.172764	0.156134
																				26.4655	1			-0.0848364	0.200241	0.145209	0.206538	0.440407	0.0218658	0.113983	0.0401552		-1.2389	-0.17148														-0.189915	0.207666
																				60	0			0.125937	-0.0591989	-0.270835	0.332233	-0.337045	0.243854	0.303094	-0.432912		-0.144406	-0.489924														-0.0932834	-0.23302
																				60	0			0.198713	-0.0164407	-0.325984	0.198036	-0.0607412	0.0432951	0.345427	0.0468903		2.59546	-1.43118														-0.277433	0.325985
																				60	0			-0.201247	-0.0474256	-0.331238	0.177677	-0.059852	0.131396	0.333147	0.0880984		-0.647054	0.517292														-0.285774	0.520611
																				11.1122	1			-0.0733811	0.29228	-0.131469	-0.0892523	0.446936	0.050865	-0.157268	0.185814		-0.355697	-0.323512														0.456098	0.117268
																				47.868	0			-0.220901	-0.179695	0.273363	-0.21829	0.173171	0.0485314	0.00264911	0.0699365		-1.59912	0.0937723														0.151775	0.198713
																				43.0351	0			-0.09767	0.232637	0.452162	-0.446151	-0.229983	-0.239394	0.269726	-0.360721		-0.278218	-0.381492														0.130747	-0.0733811
																				35.3092	0			-0.111328	0.0238955	0.261037	-0.222485	-0.0053247	0.264136	0.577249	-0.500159		-0.042529	-0.215801														-0.352172	-0.0716983
																				28.2079	1			0.208492	0.0430745	0.199183	-0.243017	-0.251265	0.0742487	0.0845742	-0.225481		2.24983	0.154527														-0.255619	-0.171919
																				8.35059	0			-0.25529	-0.164989	-0.288663	0.246615	-0.0428587	0.183897	-0.519964	0.472788		-0.215482	0.413763														0.24442	-0.295959
																				60	0			-0.0198461	-0.0197346	-0.354776	0.0678315	0.235281	0.189034	-0.341982	0.180105		0.0513532	0.134754														-0.206555	-0.388509
																				23.5066	1			-0.0295666	0.114308	0.20919	0.220302	0.104065	0.245102	0.317756	-0.403899		-1.64017	0.0834316														0.0443737	0.167836
																				60	0			-0.177314	0.226002	-0.122664	0.254679	0.133638	0.00524286	0.17859	-0.202954		-1.30404	0.815416														-0.32863	-0.251951
																				44.679	0			0.0491604	0.479929	0.419997	-0.482793	0.224722	0.00424945	0.421534	-0.500697		1.07736	-0.108946														-0.2055	-0.0444247
																				39.4187	0			0.282147	0.350525	-0.272597	0.449052	-0.254445	-0.330196	-0.415286	0.398906		-0.607088	-0.0321526														0.0893172	-0.147981
																				26.4326	0			0.389288	-0.194995	0.15397	0.208671	-0.158756	0.287731	0.482568	-0.481121		0.778067	-0.111504														0.23666	0.139345
																				22.0929	0			0.0134193	0.257671	-0.424289	0.184265	0.01972	-0.0548527	0.237916	-0.108854		0.631763	-0.140573														-0.0910031	-0.39519
																				13.7752	0			0.482614	0.508453	0.359145	-0.394303	0.172764	-0.214852	-0.342086	0.298302		-0.458004	-1.46651														0.295371	-0.220901
																				35.8023	0			-0.334186	0.198475	-0.0429282	0.0966875	-0.0932834	0.278711	0.0487916	0.21685		-0.467815	-0.415752														0.0542978	0.0469045
																				26.1696	0			-0.182803	0.402753	0.0158938	-0.0546535	-0.307171	0.393821	-0.146325	0.0548692		-0.789351	0.33392														-0.312501	0.0988028
																				46.7502	1			0.106341	0.406207	0.152434	-0.306949	-0.277433	-0.0505561	0.00224687	0.0564542		0.436183	-0.76161														0.173862	-0.09767
																				60	0			-0.162932	0.11891	-0.493088	0.265036	-0.285774	-0.084175	0.156012	-0.163001		-0.896069	0.25623														-0.301563	-0.435473
																				60	0			0.166953	0.189108	0.462717	-0.431016	0.456098	0.211868	0.207265	0.0206037		-1.83024	0.994231														-0.3772	0.0703336
																				10.9807	1			-0.226556	0.0456473	0.141543	-0.326348	0.151775	0.0802402	-0.0459099	-0.0579716		0.157468	-0.226013														0.147827	-0.362451
																				19.3313	0			-0.352986	0.18204	-0.314905	0.321033	0.260509	0.164235	0.370521	-0.377649		-0.937385	0.645868														-0.47943	-0.111328
																				9.92866	1			-0.422142	0.228845	-0.284676	0.264888	0.0706713	0.196127	0.331125	-0.218527		0.0159841	0.191373														-0.345013	-0.470845
																				16.7998	1			-0.439997	0.307934	-0.196849	0.0614355	0.130747	0.177339	-0.178768	0.358157		-1.7357	-0.293812														-0.17527	0.208492
																				29.4572	0			-0.182283	-0.194078	-0.220739	0.319192	-0.255619	-0.340906	0.113031	0.267892		-0.411284	1.84161														0.204582	0.156718
																				31.2983	0			0.288251	0.139655	-0.248157	-0.0004286	0.24442	-0.0957219	-0.281061	0.134219		-0.0275557	0.131816														-0.386641	-0.111884
																				21.8957	0			0.0253097	-0.0099808	-0.224055	0.0924871	-0.206555	0.17171	0.232386	0.231445		1.43141	3.27169														-0.37932	0.148615
																				38.6955	0			0.219563	0.293266	-0.340619	0.259766	-0.32863	0.170365	-0.071855	0.291444		-0.769828	0.758963														0.196812	-0.0779885
																				60	0			0.0578543	0.184078	-0.492938	0.388442	-0.2055	0.146216	-0.376428	0.399886		0.592792	-0.780854														0.11336	0.0491604
																				60	0			-0.233283	-0.002652	-0.462334	0.368469	0.293662	0.200374	0.177837	-0.273521		-1.58519	0.20082														-0.408885	-0.142425
																				12.6574		0		-0.177985	0.019733	0.376169	-0.47558	0.295371	0.0388121	0.48754	-0.570311			-0.0371397														-0.101244	0.211766
																				43.7584		1						0.0542978	-0.162081	0.108601	0.150058			-0.278492														-0.0720999	0.0134193
																				43.7584		0						0.147827	-0.208779	-0.153596	0.165137			1.49448														0.029733	0.482614
																				43.4297		0						-0.47943	-0.0958985	0.0777368	-0.184919			1.15285														-0.178074	0.236494
																				37.2489		0						-0.345013	-0.12073	0.114175	-0.0556389			0.445472														-0.027532	-0.334186
																				34.6517		0						-0.17527	-0.385422	-0.404288	0.427897			1.59814														-0.0946486	-0.182803
																				36.5256		0						-0.239307	-0.128921	-0.0602847	-0.152875			1.39762														0.0417882	0.106341
																				32.9092		0						-0.37932	-0.174207	-0.277896	0.401393			1.66784														-0.280813	0.166953
																				23.6052		0						-0.474792	0.0260073	0.131077	0.0277965			-0.0084447														0.182114	-0.226556
																				32.712		0						0.196812	0.0900145	-0.280653	0.409356			-1.17195														-0.208804	-0.232362
																				29.1613		0						0.172945	0.283989	0.241096	0.303858			0.19942														-0.239217	-0.352986
																				24.1312		0						-0.408885	-0.287279	-0.124337	0.405782			0.18336														-0.33167	-0.422142
																				25.0847		0						-0.178074	-0.223274	-0.184926	0.160145			-0.543671														-0.227541	-0.385225
																				24.6901		0						-0.027532	0.307387	-0.380734	0.353327			-1.95124														0.114505	-0.439997
																				23.8682		0						-0.273451	0.265702	0.214777	-0.198546			-1.4477														-0.184989	-0.486562
																				24.9203		1						-0.24177	0.0565865	0.516932	-0.493041			0.270018														-0.186183	0.288251
																				60		0						0.182114	-0.201336	-0.209614	-0.10997			-0.109743														0.384444	0.199551
																				56.2514		1						0.1751	0.0908112	-0.0464714	0.0930162			0.368657														0.406377	0.0253097
																				5.03008		1						-0.208804	-0.143476	-0.420429	0.352359			-0.20462														-0.103727	-0.177985
																				7.03554		1						-0.239217	-0.195508	-0.115678	0.170313			-0.6241														-0.146443
																				1.01917		0						-0.33167	-0.219973	-0.15454	0.278435			-0.585264														-0.184126
																				6.96979		0						-0.227541	-0.248314	-0.168284	0.407975			-0.685578														-0.311265
																				38.9914		0						0.114505	-0.331267	-0.390186	0.0554292			0.423689														-0.282414
																				9.07387		0						-0.186183	-0.21595	0.220228	-0.371138			-0.180998														-0.0895741
																				36.0325		0						0.384444	0.172162	0.205365	-0.125947			-1.16729														0.124289
																				19.0683		0						0.406377	0.133645	0.350415	-0.452241			0.909395														-0.0430832
																				0		1						-0.103727	0.112161	0.170376	-0.316944			0.038883														-0.183977
																				34.027		0						-0.146443	-0.0953968	-0.414749	0.44525			5.78917														0.179584
																				28.9969		0						0.13548	0.292244	-0.0400594	-0.364748			0.658547														-0.329028
																				26.0052		0						-0.373235	0.0959762	0.261629	-0.310081			0.305975														-0.29806
																				12.9862		0						-0.184126	-0.117098	-0.396588	0.123514			0.714191														0.347152
																				14.0053		0						-0.311265	-0.0150574	0.129183	0.00278345			-0.789389														0.125937
																				23.9997		0						-0.282414	0.0943019	0.272901	-0.216811			-0.951399														-0.297216
																				19.9888		0						0.156134	-0.0730465	-0.0355491	-0.10285			1.97957														0.126719
																				60		0						-0.0895741	0.10468	0.118251	-0.0796484			0.00741126														-0.201247
																				60		0						0.124289	0.0755629	0.0641516	0.28425			3.52012														-0.340307
																				14.0053		0						0.179584	-0.0846958	-0.253786	0.373189			-0.272234														0.0215562
																				47.0132		0						-0.23302	0.0331945	-0.10561	0.153183			0.580267														-0.211671
																				15.0245		0						0.229732	0.0951093	-0.0192779	0.0822211			-0.0971613														0.337954
																				37.0516		0						-0.329028	-0.209143	-0.400527	0.472526			-0.465297														-0.106182
																				19.0025		0						0.117268	0.11835	-0.292637	0.243663			1.38396														-0.254448
																				35.9996		1						-0.297216	0.0111705	-0.371661	0.504995			-0.362571														0.0841124
																				0		0						0.126719	0.234844	-0.429588	0.3331			-0.84064														-0.170075
																				5.03008		1						-0.0716983	0.0441552	-0.1527	0.0251899			0.032078														-0.383821
																				0		0						-0.171919	0.274619	0.288258	-0.227637			-0.92013														-0.23762
																				35.0462		0						-0.340307	-0.31002	-0.404165	0.404422			2.72535														-0.189999
																				25.0189		0						0.0215562	-0.143709	0.0188546	-0.0017425			0.983005														-0.454825
																				17.9834		0						-0.211671	0.276183	-0.500413	0.496058			-0.914165														-0.345926
																				36.953		0						0.337954	0.00165336	-0.0172324	-0.120602			2.34672														-0.256545
																				37.0188		0						-0.314819	0.217249	-0.258058	0.272712			2.32935														-0.130671
																				14.9259		0						-0.106182	-0.12894	-0.441388	0.349351			-1.25282														-0.277583
																				17.03		0						-0.254448	0.0555999	-0.331929	0.389368			-0.196661														-0.229098
																				10.0602		1						0.0841124	0.340951	-0.152364	-0.149188			0.373382														-0.0658349
																				36.0325		0						-0.170075	0.231773	0.299516	-0.139923			-0.461714														-0.342333
																				32.0544		0						-0.295959	-0.0259501	-0.101532	0.142882			0.772909														-0.216314
																				0.986291		0						-0.388509	0.163714	0.106637	-0.239994			1.45283														-0.493134
																				31.0682		0						0.167836	-0.0565996	-0.0358589	-0.172402			-0.429003														-0.402901
																				24.0326		0						-0.383821	0.151203	0.265877	0.108876			0.758066														-0.464979
																				0		0						-0.251951	0.0459043	-0.126497	0.287986			-1.04558														0.13891
																				2.00546		1						-0.23762	-0.184861	0.0610301	-0.0165444			-0.306523														-0.0615647
																				20.9751		0						-0.189999	0.324731	0.248353	0.377702			0.276771														-0.452825
																				21.9943		0						-0.454825	0.130707	-0.293819	0.226601			0.670192														0.443958
																				16.0765		0						-0.345926	0.0325943	-0.10058	0.345894			1.47143														-0.36191
																				13.0519		0						-0.256545	0.200159	-0.10007	0.164602			0.761887														-0.230376
																				34.0599		0						-0.0444247	0.246705	0.175338	-0.230135			1.5395														-0.25529
																				26.0052		0						-0.130671	0.165599	-0.45856	0.27752			1.85561														-0.0198461
																				25.0189		0						-0.147981	0.190922	-0.0423901	-0.117664			0.150991														-0.0295666
																				23.9997		0						-0.277583	0.0808193	-0.253554	0.152279			-0.233508														-0.177314
																				27.0244		0						0.139345	-0.171481	0.15417	-0.273856			-1.24774														-0.186752
																				27.0244		0						-0.229098	-0.192789	-0.240433	0.306864			-1.33551														0.282147
																				0		0						-0.39519	0.236023	0.426592	-0.42416			-0.141558														0.166196
																				13.9396		0						-0.0658349	0.108687	0.00941506	-0.087819			-0.438779														0.389288
																				34.027		0						-0.342333	0.0259517	-0.364479	0.086366			-0.0875939														0.327818
																				18.0491		0						-0.435473	-0.280577	0.122844	-0.415819			-1.34141														0.1528
																				27.0244		0						0.0703336	0.0622628	0.430273	-0.411665			-0.709217														-0.162932
																				42.016		0						-0.362451	0.373096	-0.0706265	0.339081			1.07221														0.129185
																				14.9916		0						-0.216314	0.216082	-0.327362	0.307092			-0.677352														-0.0894739
																				21.9943		0						-0.279803	0.165302	-0.314396	0.0602855			0.856602														-0.334998
																				15.0245		0						-0.493134	-0.140478	-0.501098	0.41368			-1.05899														-0.182283
																				10.9807		1						-0.470845	-0.108968	0.137639	0.0851722			-1.09525														0.371404
																				32.0216		0						0.156718	0.39434	0.489452	-0.437192			-0.380747														0.279618
																				31.0024		0						-0.402901	-0.0015176	0.0714447	-0.0521568			2.00765														0.219563
																				31.0024		0						-0.464979	-0.0512427	-0.142821	0.307429			-0.345428														0.0578543
																				1.01917		0						-0.0660205	0.180056	0.386586	-0.271217			0.911294														-0.233283
																				33.0407		0						-0.0615647	0.281639	0.375078	-0.268088			0.414878														0.145227
																				26.0052		0						-0.452825	0.00321663	0.211471	-0.117034			-1.25744
																				39.0571		1						0.443958	0.0229585	0.242879	-0.0734556			-0.552267
																				39.9776		0						-0.111884	-0.191974	0.0531042	0.0402666			-0.338245
																				2.00546		1						0.148615	-0.123694	-0.356949	0.0490404			0.187036
																				5.03008		1						-0.36191	0.00027586	-0.0738373	0.213654			-1.03135
																				40.9968		0						-0.230376	-0.148397	0.0249171	0.0814802			-0.112085
																				40.9639		0						-0.0779885	0.372847	0.0869977	-0.289997			1.02758
																				21.3696		0						-0.186752	0.197515	-0.392999	0.254284			1.39858
																				46.9146		0						0.166196	0.0887458	-0.54282	0.388337			0.261769
																				17.2272		1						0.211766	0.348164	0.191911	-0.371958			0.0486859
																				43.0351		0						0.327818	-0.142698	-0.254254	0.301074			0.676785
																				37.9722		0						0.1528	0.159434	-0.455045	0.361683			-0.94427
																				34.4873		0						0.236494	0.152603	-0.0679034	-0.0478111			-1.40558
																				37.7421		0						-0.232362	0.180873	-0.206982	0.198189			0.156028
																				29.9832		0						0.129185	0.0307072	-0.168711	0.214863			-0.272153
																				16.8327		1						-0.486562	-0.0354456	-0.392356	0.153139			0.463988
																				24.3614		0						-0.334998	-0.155765	-0.584721	0.531634			-0.851045
																				20.0217		0						0.371404	-0.0721552	-0.127922	0.298507			0.846419
																				24.5915		0						0.199551	-0.0544424	-0.0814522	-0.0825921			1.88134
																				60		0						0.279618	-0.0365531	-0.282306	0.382204			-0.311912
																				60		0						0.145227	-0.146659	-0.427143	0.404003
																				11.8355		0
																				36.0325		1
																				11.9999		0
																				32.0216		0
																				8.02183		0
																				7.06842		0
																				36.0325		1
																				20.0546		1
																				23.9997		1
																				1.01917		0
																				46.0269		0
																				34.027		0
																				34.027		0
																				34.027		0
																				2.00546		1
																				50.0378		0
																				12.0327		0
																				6.04925		0
																				0		0
																				0		0
																				0.986291		0
																				15.945		0
																				19.9888		0
																				20.9751		0
																				7.98895		0
																				0.986291		0
																				29.9832		0
																				37.0188		0
																				32.975		0
																				0.986291		0
																				0.986291		0
																				19.0354		0
																				19.9888		0
																				1.01917		0
																				17.9505		0
																				36.953		0
																				17.03		0
																				13.019		0
																				35.0133		0
																				14.0053		0
																				1.01917		0
																				48.0324		0
																				25.0189		0
																				32.0216		0
																				19.9888		0
																				28.0435		0
																				36.0325		0
																				14.0382		0
																				1.01917		0
																				17.03		0
																				0		0
																				3.97804		1
																				46.0269		0
																				20.9751		0
																				13.9396		0
																				6.01637		0
																				23.0134		0
																				37.0188		0
																				36.0325		0
																				9.07387		0
																				1.01917		0
																				0		0
																				31.0024		0
																				0		0
																				0		0
																				1.01917		0
																				49.9721		0
																				1.9397		1
																				38.9585		1
																				60		0
																				40.9968		0
																				38.0379		0
																				38.564		0
																				2.4986		1
																				43.1995		1
																				27.5504		0
																				26.4326		0
																				19.4628		0
																				0.460269		0
																				0.920538		0
																				14.4985		0
																				18.8381		0
																				60		0
																				60		0
																				22.3559		1
																				60		0
																				29.5558		1
																				3.18901		1
																				12.5916		0
																				12.5916		0
																				14.3012		0
																				6.04925		0
																				33.1722		0
																				13.7752		0
																				44.7776		0
																				47.4406		0
																				48.1967		0
																				17.556		0
																				60		0
																				21.9943		0
																				0		0
																				2.00546		0
																				60		0
																				7.16704		0
																				37.0188		0
																				29.0627		0
																				22.0272		0
																				17.03		0
																				15.0245		0
																				14.0382		0
																				29.0298		0
																				16.0437		0
																				15.0245		0
																				11.0136		0
																				11.0793		0
																				11.0136		0
																				10.0602		0
																				55.9227		0
																				18.2464		0
																				17.8519		0
																				15.5834		0
																				7.52868		0
																				12.3944		0
																				10.1259		0
																				12.4273		0
																				14.3012		0
																				9.041		0
																				13.4136		0
																				21.008		0
																				25.0518		0
																				26.0381		0
																				31.0024		0
																				11.9999		0
																				13.9724		0
																				31.0024		0
																				51.9775		0
																				10.9807		1
																				44.0214		0
																				25.9723		0
																				25.0518		0
																				25.0518		0
																				60		0
																				49.9063		1
																				13.3149		1
																				44.3173		1
																				60		0
																				60		0
																				35.9667		1
																				60		0
																				12.6245		0
																				60		0
																				41.3585		1
																				57.2377		1
																				60		0
																				24.1312		1
																				51.4844		1
																				32.6133		1
																				3.48489		0
																				4.1753		0
																				20.5477		0
																				19.9559		0
																				20.9094		0
																				16.9971		0
																				18.2793		0
																				15.8464		0
																				17.6875		0
																				16.3395		0
																				16.3067		0
																				16.4053		0
																				8.6136		0
																				11.5067		0
																				10.7834		0
																				13.6437		0
																				17.4573		0
																				11.967		0
																				8.44922		0
																				8.6136		1
																				31.9558		1
																				1.54519		0
																				34.4215		0
																				41.4242		0
																				33.6654		0
																				13.2492		1
																				0.526022		0
																				47.4077		0
																				9.96153		1
																				49.5118		0
																				42.3447		0
																				14.8601		0
																				32.1859		0
																				36.4928		0
																				19.6601		1
																				37.1832		0
																				38.1366		0
																				11.8684		1
																				12.4601		0
																				60		0
																				60		0
																				55.035		0
																				60		0
																				60		0
																				35.9996		0
																				26.0381		0
																				26.4326		0
																				18.1806		0
																				12.7889		0
																				17.8519		0
																				42.7721		0
																				32.975		0
																				8.41635		1
																				11.9012		0

## Sheet: Fig. 5
Fig. 5c										Fig. 5d			Fig. 5e														Fig. 5f				Fig. 5g				Fig. 5h			Fig. 5i								Fig. 5j
Pearson correlatin coefficient FLAG-SCAP/RCAS1
siC- FBS	siPRKCI-FBS	siC-LPDS	siPRKCI-LPDS		Table Analyzed	FLAG-SCAP in siPRKCI cells		Table Analyzed	FLAG-SCAP in siPRKCI cells																																					SCAP stability upon CHX treatment
0.351	0.448	0.633	0.894																																Ratio ThioP-SCAP/FLAG-SCAP											Hours (CHX)	WT
0.395	0.209	0.896	0.865		Column B	siPRKCI-FBS		Column D	siPRKCI-LPDS																										SCAP-WT	SCAP-AAA										0	2	2	2
0.241	0.221	0.708	0.899		vs.	vs.		vs.	vs.																										1	0.372691										3	1.8098	1.92645	1.80808
0.152	0.458	0.533	0.883		Column A	siC- FBS		Column C	siC-LPDS																										1	0.350314										6	1.83464	1.74584	1.73159
0.439	0.469	0.733	0.901																																1	0.478295										9	1.51769	1.80188	1.44241
0.232	0.376	0.843	0.856		Unpaired t test			Unpaired t test																																						24	1.55755	1.6233	1.41188
0.439	0.257	0.535	0.866		P value	0.4524		P value	0.0008
0.107	0.203	0.703	0.716		P value summary	ns		P value summary	***
0.559	0.204	0.596	0.805		Significantly different (P < 0.05)?	No		Significantly different (P < 0.05)?	Yes																										Table Analyzed	ThioP/Flag-SCAp
0.516	0.463	0.865	0.879		One- or two-tailed P value?	Two-tailed		One- or two-tailed P value?	Two-tailed
0.148	0.386	0.769	0.622		t, df	t=0.7555, df=73		t, df	t=3.485, df=76																										Column B	SCAP-AAA
0.171	0.319	0.786	0.699																																vs.	vs.
0.438	0.235	0.762	0.724		How big is the difference?			How big is the difference?																											Column A	SCAP-WT
0.173	0.219	0.651	0.694		Mean of column A	0.3378		Mean of column C	0.7303
0.252	0.299	0.773	0.623		Mean of column B	0.3575		Mean of column D	0.8027																										Unpaired t test
0.257	0.365	0.773	0.722		Difference between means (B - A) ± SEM	0.01974 ± 0.02613		Difference between means (D - C) ± SEM	0.07239 ± 0.02077																										P value	0.0001
0.273	0.452	0.652	0.873		95% confidence interval	-0.03234 to 0.07182		95% confidence interval	0.03102 to 0.1138																										P value summary	***
0.317	0.216	0.821	0.835		R squared (eta squared)	0.007758		R squared (eta squared)	0.1378																										Significantly different (P < 0.05)?	Yes
0.459	0.328	0.677	0.692																																One- or two-tailed P value?	Two-tailed
0.203	0.387	0.769	0.781		F test to compare variances			F test to compare variances																											t, df	t=15.19, df=4
0.321	0.449	0.775	0.866		F, DFn, Dfd	1.494, 36, 37		F, DFn, Dfd	1.517, 38, 38
0.311	0.357	0.793	0.798		P value	0.2289		P value	0.2038																										How big is the difference?
0.497	0.379	0.719	0.843		P value summary	ns		P value summary	ns																										Mean of column A	1
0.309	0.511	0.868	0.853		Significantly different (P < 0.05)?	No		Significantly different (P < 0.05)?	No																										Mean of column B	0.4004
0.484	0.429	0.525	0.879																																Difference between means (B - A) ± SEM	-0.5996 ± 0.03946
0.337	0.424	0.852	0.811		Data analyzed			Data analyzed																											95% confidence interval	-0.7091 to -0.4900
0.432	0.411	0.688	0.849		Sample size, column A	37		Sample size, column C	39																										R squared (eta squared)	0.983
0.367	0.306	0.651	0.857		Sample size, column B	38		Sample size, column D	39
0.465	0.352	0.837	0.692																																F test to compare variances
0.543	0.552	0.772	0.804																																F, DFn, Dfd	Infinity, 2, 2
0.446	0.507	0.564	0.866																																P value	<0.0001
0.219	0.493	0.709	0.901																																P value summary	****
0.447	0.456	0.872	0.677																																Significantly different (P < 0.05)?	Yes
0.186	0.342	0.652	0.873
0.415	0.239	0.689	0.783																																Data analyzed
0.268	0.338	0.728	0.699																																Sample size, column A	3
0.329	0.234	0.708	0.796																																Sample size, column B	3
	0.293	0.894	0.806
		0.7068	0.822
[truncated: 3 more columns]

## Sheet: Fig. 6
Fig. 6a				Fig. 6c					Fig. 6d						Fig. 6e								Fig. 6f							Fig. 6g							Fig. 6i						Figure 6k
																																					SREBP2/DAPI Ratio Intensity						SREBP2/DAPI Ratio Intensity
															CHX assay SCAP 293T siC/siTRC8																						SCAP-WT	SCAP-AAA		Table Analyzed			siC	siTRC8		Table Analyzed
															Hours	siC			siTRC8																		0.921974	1.21887		SREBP2 in FLAG-SCAP-AAA cells			0.864021	0.74255		SREBP2 in siTRC8 cells
															0	2.00099	2.0008	2.00004	2.00038	2.00226	2.00135																0.960353	1.34288		Column B	SCAP-AAA		0.859378	0.800377		Column B	siTRC8
															6	1.87493	1.76854	1.81902	1.96531	1.93844	2.00646																0.600882	0.99596		vs.	vs.		0.818835	0.819839		vs.	vs.
															12	1.79456	1.73489	1.79004	1.91409	1.8272	1.93989																0.504401	1.28404		Column A	SCAP-WT		0.911628	0.93315		Column A	siC
															18	1.64397	1.65704	1.72694	1.92546	1.85039	1.84546																0.717503	1.2712					0.981036	1.10225
																																					1.15059	1.17976		Unpaired t test			1.06194	0.973221		Unpaired t test
																																					0.764883	0.949068		P value	<0.0001		0.829125	1.16827		P value	<0.0001
															Table Analyzed	SCAP stability in siTRC8 cells																					0.541771	0.578851		P value summary	****		0.780174	0.866829		P value summary	****
																																					0.792986	0.759027		Significantly different (P < 0.05)?	Yes		0.799109	0.780974		Significantly different (P < 0.05)?	Yes
															Two-way ANOVA	Ordinary																					0.771693	1.57204		One- or two-tailed P value?	Two-tailed		0.866912	1.50637		One- or two-tailed P value?	Two-tailed
															Alpha	0.05																					0.452531	0.799905		t, df	t=5.671, df=145		0.918254	1.03226		t, df	t=9.347, df=206
																																					0.637502	0.516904					0.814626	0.986802
															Source of Variation	% of total variation	P value	P value summary	Significant?																		1.05441	1.03918		How big is the difference?			0.95534	1.17055		How big is the difference?
															Time	54.74	<0.0001	****	Yes																		0.670618	0.791763		Mean of column A	0.7431		0.930909	0.900904		Mean of column A	0.7855
															Genotype	26.76	<0.0001	****	Yes																		0.621583	0.856044		Mean of column B	0.9797		0.747224	0.812138		Mean of column B	1.021
																																					0.977175	0.743879		Difference between means (B - A) ± SEM	0.2366 ± 0.04173		0.877068	0.676829		Difference between means (B - A) ± SEM	0.2356 ± 0.02521
															ANOVA table	SS (Type III)	DF	MS	F (DFn, DFd)	P value																	0.583073	0.849499		95% confidence interval	0.1542 to 0.3191		0.599855	1.328		95% confidence interval	0.1859 to 0.2853
															Time	0.1682	3	0.05606	F (3, 19) = 18.74	P<0.0001																	1.11652	1.16305		R squared (eta squared)	0.1815		0.860812	0.79325		R squared (eta squared)	0.2978
															Genotype	0.08224	1	0.08224	F (1, 19) = 27.49	P<0.0001																	0.596231	0.815314					0.658005	0.878606
															Residual	0.05684	19	0.002992																			1.01109	1.11396		F test to compare variances			0.764584	0.911701		F test to compare variances
																																					0.489508	1.17209		F, DFn, Dfd	1.335, 64, 81		0.637161	0.950498		F, DFn, Dfd	2.005, 109, 97
															Difference between column means																						0.709958	1.01413		P value	0.218		0.954278	0.713357		P value	0.0006
															Predicted (LS) mean of siC	1.818																					0.725391	1.02044		P value summary	ns		0.677067	1.25095		P value summary	***
															Predicted (LS) mean of siTRC8	1.935																					0.848709	1.01806		Significantly different (P < 0.05)?	No		0.913463	0.913881		Significantly different (P < 0.05)?	Yes
															Difference between predicted means	-0.1171																					0.806264	1.07172					0.827924	0.839701
															SE of difference	0.02233																					0.48208	0.726323		Data analyzed			0.716291	1.2555		Data analyzed
															95% CI of difference	-0.1638 to -0.07034																					0.593187	1.33474		Sample size, column A	82		0.918191	1.0039		Sample size, column A	98
																																					0.832053	0.63712		Sample size, column B	65		0.779072	1.00492		Sample size, column B	110
															Data summary																						1.07889	0.643473					0.673487	0.897392
															Number of columns (Genotype)	2																					0.507	1.07732					0.600986	1.05824
															Number of rows (Time)	4																					0.779121	1.18317					0.866786	1.07076
															Number of values	24																					0.943769	0.421717					0.876654	0.9078
																																					1.09812	0.520548					0.886104	0.882306
																																					0.559477	1.25273					0.826158	1.36563
																																					0.66473	0.428278					0.95942	1.04152
																																					0.187484	1.11322					0.892083	0.896439
																																					0.862614	1.39483					0.804753	1.0967
																																					0.440292	1.74327					0.49222	0.928307
																																					0.853421	1.34119					0.808088	1.28689
																																					1.1538	1.13011					0.593921	1.02588
																																					0.727405	1.37521					0.842354	0.753587
																																					1.08857	1.23893					0.915204	1.14415
																																					0.582311	1.16958					0.941467	1.20564
																																					0.942967	0.803235					0.765312	1.25526
																																					0.539525	1.05738					0.840828	1.69485
																																					0.782788	1.10102					0.678712	1.20821
																																					0.890671	1.16056					0.694328	1.00875
																																					0.506084	0.734142					0.72664	1.27089
																																					0.519284	0.724824					0.697885	1.27115
																																					0.73273	0.614987					0.716756	1.27684
																																					0.901391	0.861777					0.942202	1.23075
																																					0.682272	1.09836					0.937331	0.952171
																																					0.676427	0.862439					0.910885	1.38835
																																					0.734618	0.612955					0.88933	1.3888
																																					0.799777	0.878125					0.706464	1.18202
																																					0.980709	0.982327					0.855525	1.51374
																																					0.922315	0.943735					1.00613	1.11425
																																					0.371135	0.889955					0.739675	0.912452
																																					0.310685	1.00511					0.39244	1.32165
																																					0.882888	0.948807					0.392768	0.802382
																																					0.898818	1.07322					0.610077	1.26555
																																					0.857177	0.719831					0.597936	1.29118
																																					0.43249	0.761636					0.839063	1.33611
																																					0.60596	0.931805					0.712952	1.11336
																																					0.68862	1.04652					0.829506	1.08619
																																					0.510928						0.659867	1.31353
																																					0.945769						0.652371	1.15289
																																					1.2593						0.670765	1.16968
																																					0.637852						0.5931	1.00997
																																					0.301396						0.923392	0.942711
																																					0.597929						0.892792	1.01719
																																					1.06968						1.01492	1.09441
																																					0.374626						0.58759	0.806062
																																					0.602066						1.04658	1.11845
																																					1.02937						0.502344	0.762905
																																					0.900994						0.955584	1.01597
																																					0.641279						0.851463	0.784868
																																					1.26407						0.563974	0.881382
																																					0.982777						1.03455	1.0952
																																					0.454139						0.832526	0.936811
																																					0.714122						0.783125	0.589756
																																					0.526032						0.699823	0.953528
																																											0.773592	1.08063
																																											0.937015	1.35838
																																											0.836126	0.979072
																																											0.917285	1.02135
																																											0.588164	1.08559
																																											0.598654	1.07907
																																											0.986478	1.04142
																																											0.878618	0.962865
																																											0.645061	1.05697
																																											0.906251	0.928522
																																											0.557278	0.943948
																																											0.707917	0.982574
																																											0.734022	1.07264
																																											0.637644	0.869588
																																											0.652796	1.00216
																																											0.575104	0.867238
																																												0.808952
																																												0.708975
																																												0.794269
																																												0.926809
																																												0.708808
																																												1.00034
																																												0.963074
																																												0.822121
																																												0.999434
																																												0.631496
																																												0.667341
																																												0.75184

## Sheet: Fig. 7
Fig. 7a			Fig. 7b			Fig. 7c															Fig.7e																										Fig. 7g
						Atorvastatin dose response in HCT116 sgPRKCI															Relative growth of HCT116 sgPRKCI upon Atorvastatin
Relative growth 293T sgPRKCI			Relative growth HCT116 sgPRKCI																																												qPCR levels in 293T sgPRKCI after Atorvastatin/Dipyridamole
sgC	sgPRKCI		sgC	sgPRKCI		Concentration (uM)	log(Concentration)	sgC						sgPRKCI							Time (days)	sgC-vehicle				sgPRKCI-vehicle				sgC-Atorvastatin 5uM				sgPRKCI-Atrovastatin 5uM				sgC-Atorvastatin 10uM				sgPRKCI-Atorvastatin 10uM
1.15854	1.53659		0.755041	1.13398		0.25	-6.60206	0.88	1.35	1.05	1.2	1.03	0.58	0.24	1.12	1.24	0.73	0.81	0.54		1	1.14847	1.03264	0.89597	0.922919	0.959158	1.13417	0.776517	1.17197	1.18372	1.00936	1.03293	0.925209	1.03204	0.815668	0.851542	1.06318	0.897619	0.872602	0.978291	0.864412	1.17511	0.84814	0.806327	0.902429		HMGCS1mRNA levels (fold)
0.97561	1.36585		1.16646	1.67533		0.5	-6.30103	1.28	1.31	0.81	0.59	0.61	1.15	0.99	0.88	0.93	0.74	0.98	0.56		3	1.89458	1.94315	1.50655	1.74868	1.34361	1.06303	1.46936	1.50531	1.53007	1.49338	1.73699	1.32585	1.31064	1.30047	1.2361	1.28684	1.44768	1.42613	1.66011	1.83126	1.53043	1.19153	1.43712	1.68821		Veh	Atorvastatin	Atorvastatin/Dipyridamole
0.865854	1.67073		0.884964	1.61037		1	-6	0.99	1.39	1.14	1.32	1.15	1.13	0.27	1.06	1.42	0.81	0.85	0.73		5	5.49655	14.3006	10.9566	12.884	11.1362	13.6813	8.78706	11.9507	2.74865	6.08145	4.52404	5.54589	3.77904	2.82162	3.36558	4.35437	1.67875	4.14909	2.22573	1.95096	2.33096	1.89817	2.05372	3.4787		1.11	1.6	1.3
			1.19353	1.54541		2	-5.69897	1.47	1.15	0.96	0.75	0.63	1.08	0.7	0.68	1.01	0.66	0.65	0.68		7	28.5006	22.3757	28.6717	27.3238	27.8438	24.9661	29.0398	26.6044	31.7461	17.2851	18.6036	15.5948	4.31271	3.7758	7.16386	9.3361	24.9681157*	13.7798	10.1943	14.5284	3.05748	4.07449	5.55163	4.27881		1.04	1.85	0.68
						4	-5.39794	0.91	0.81	0.89	0.75	0.53	1.13	0.63	0.61	0.69	0.37	0.48	0.6																												0.86	1.35	1.1
						8	-5.09691	0.81	0.49	0.6	0.65	0.55	0.83	0.5	0.48	0.54	0.42	0.36	0.35																												1.05	1.6	1.67
						16	-4.79588	0.33	0.37	0.35	0.38	0.36	0.44	0.24	0.27	0.29	0.26	0.29	0.32																												1.06	1.75	1.39
						32	-4.49485	0.12	0.12	0.12	0.12	0.12	0.12	0.16	0.16	0.16	0.16	0.15	0.15																												0.89	1.9
						64	-4.19382	0.12	0.12	0.12	0.12	0.12	0.12	0.14	0.15	0.15	0.15	0.15	0.15
																																															HMGCR mRNA levels (fold)
																																															Veh	Atorvastatin	Atorvastatin/Dipyridamole
																																															1.13	1.59	1.52
																																															0.99	1.75	1.11
																																															0.88	1.46	1.4
																																															1.02	1.31	1.35
																																															0.88	2.23	1.26
																																															1.1	1.72
																																															SQLE mRNA levels (fold)
																																															Veh	Atorvastatin	Atorvastatin/Dipyridamole
																																															1.06	1.61	1.42
																																															0.92	1.98	1.09
																																															1.02	1.85	1.41
																																															0.91	1.35	1.43
																																															0.9	2.27	1.43
																																															1.19	1.99

## Sheet: Fig. 8
Fig. 8b			Fig. 8d							Fig. 8f						Figure 8g			Fig. 8j						Fig. 8k				Fig. 8l						Figure 8n	Quantification of IHC from figure 8m
Serum total cholesterol (mg/dL) in Prkcif/f-Prkczf/f;Villin-Cre treated with Cholesterol diet			Tumor number and tumor load of Prkcif/f-Prkczf/f;Villin-Cre mice +cholesterol diet													Serum total cholesterol (mg/dL) in Prkcif/f-Prkczf/f;Villin-Cre treated with Atorvastatin/Dipyridamole			Tumor number and tumor load of Prkcif/f-Prkczf/f;Villin-Cre mice treated with Atorvastatin + dipyridamole										SSL number and Carcinoma number in Prkcif/f-Prkczf/f;Villin-Cre treated with Atorvastatin/Dipyridamole
																																			Ki67+ cells (%)			Anxa10+ cells (%)			Cleaved caspase3+ cells (%)
			Tumor Number			Tumor Load																				Cancer incidence			SSL Number			Carcinoma Number			Vehicle	A/D		Vehicle	A/D		Vehicle	A/D
Chow	Cholesterol diet		Chow	Cholesterol diet		Chow	Cholesterol diet									Vehicle	A/D		Tumor Number			Tumor Load				Vehicle	A/D		Vehicle	A/D		Vehicle	A/D		36.3254	26.4302		89.8684	62.6661		0.61	0.36
99.21	288.083		11	23		47.5	94									100.867	59.535		Vehicle	A/D		Vehicle	A/D		Cancer positive	7	1		4	0		0	1		25.7446	21.9774		79.9774	58.648		0.45	0.87
81.95	198.425		11	14		38.5	55									84.312	77.462		16	6		66.5	22.5		Cancer negative	2	5		3	1		3	0		43.3034	26.263		87.7435	49.5677		0.16	0.97
113.895	117.925		11	20		46	77.5									127.178	76.282		9	6		37.5	25.5						1	1		1	0		57.9487	30.6591		86.6312	45.0118		0.08	0.41
127.416	148.566		13	20		53	73									131.214	95.424		9	7		40.5	23			Cancer incidence%			4	0		1	0		54.1418	36.2597		71.0821	57.2782		0.48	0.56
93.768	165.574		11	25		35.5	86									129.286	91.167		13	5		57.5	17.5			Vehicle	A/D		2	1		0	0		63.2838	59.5086		53.4914	71.0951		0.2	0.63
118.162			15	23		52.5	94									136.195	59.374		9	8		36	32.5		Cancer positive	77.8	16.7		3	1		1	0		60.7623	39.002		61.5895	40.7885		0.16	1.04
																103.315			16	7		69.5	24.5		Cancer negative	22.2	83.3		6			2			58.2184						0.1	0.26
																108.307			9			40.5							3			2			69.1723						0.17	0.18
																			9			37.5							5			2			59.5086						0.28	0.44
																			15			63																				0.97
																																										0.66
																																										0.4
																																										0.55

## Sheet: Fig. S1
Fig. S1b
GSEA Prkcif/f-Prkczf/f;Villin-Cre tumor vs WT
Pathways	NES	FDR
MYC_TARGETS_V2	1.84576	0.00102041
IL6_JAK_STAT3_SIGNALING	1.77827	0.00051
ALLOGRAFT_REJECTION	1.70473	0.00034
INTERFERON_GAMMA_RESPONSE	1.67453	0.000505
INFLAMMATORY_RESPONSE	1.60568	0.00300408
INTERFERON_ALPHA_RESPONSE	1.57158	0.00468027
MYC_TARGETS_V1	1.43838	0.0245367
CHOLESTEROL_HOMEOSTASIS	1.40515	0.0337632

## Sheet: Fig. S2
Fig. S2a				Fig. S2c				Fig. S2e				Fig. S2f																Fig. S2i
GSEA. Prkcif/f-Prkczf/f;Villin-Cre IECs vs WT				GSEA. Prkcif/f;Villin-Cre IECs vs WT				GSEA. Prkczf/f;Villin-Cre IECs vs WT				GSVA of HALLMARK collection in RNAseq IECs	WT			Prkczff;Villin-Cre			Prkciff;Villin-Cre				Prkciff-Prkczff;Villin-Cre					Total Cholesterol in 293T sgPRKCI/sgPRKCz vs WT (mg/g protein)
													WT_216	WT_254	WT_259	ZKO_19	ZKO_20	ZKO_22	LKO_224	LKO_250	LKO_251	LKO_256	DKO_223	DKO_231	DKO_240	DKO_260
Pathways	NES	FDR		Pathways	NES	FDR		Pathways	NES	FDR		HALLMARK_MYC_TARGETS_V1	-0.173424	-0.61617	-0.543943	0.166981	-0.524299	-0.575971	0.494654	0.571172	-0.448508	0.393874	0.489559	0.0221886	0.484072	-0.0839547		sgC	sgPRKCI/PRKCZ
MYC_TARGETS_V1	3.02894	0		E2F_TARGETS	3.15392	0		MYC_TARGETS_V2	2.03795	0		HALLMARK_MYC_TARGETS_V2	-0.542493	-0.742838	-0.590451	0.400124	-0.485321	-0.383804	0.504408	0.592958	-0.228605	0.601101	0.394169	-0.0417995	0.507664	0.181067		46.8388	70.8723
E2F_TARGETS	2.83282	0		MYC_TARGETS_V2	3.06167	0		E2F_TARGETS	1.64603	0.0108077		HALLMARK_E2F_TARGETS	-0.410211	-0.566427	-0.540611	0.422938	-0.296153	-0.404188	0.330633	0.614018	-0.314025	0.489648	0.251636	-0.168371	0.572317	-0.295592		50.7238	65.2607
CHOLESTEROL_HOMEOSTASIS	2.73187	0		MYC_TARGETS_V1	3.04513	0						HALLMARK_MTORC1_SIGNALING	-0.0431861	-0.376791	-0.440041	-0.318522	-0.345262	-0.315408	0.299142	0.36589	0.0481373	0.151911	0.408948	-0.0958469	0.223933	0.183862		43.5744	66.9111
MYC_TARGETS_V2	2.73088	0		G2M_CHECKPOINT	2.94359	0						HALLMARK_G2M_CHECKPOINT	-0.402379	-0.38126	-0.402767	0.395889	-0.2854	-0.374492	0.150859	0.604704	-0.172535	0.474517	-0.0218147	-0.0721659	0.507526	-0.275155
MTORC1_SIGNALING	2.41857	0		CHOLESTEROL_HOMEOSTASIS	2.66533	0						HALLMARK_CHOLESTEROL_HOMEOSTASIS	-0.299131	-0.406674	-0.488123	-0.300823	-0.286455	0.153695	0.260163	0.114889	0.259569	0.0271492	0.38745	-0.0860695	0.264825	0.399198

[truncated: 3 more sheets: Fig. S3, Fig. S4, Fig. S6]
